# Supplementary material for: N-Ethyl-4-methyl-N-(3-methyl­phen­yl)benzene­sulfonamide
Source: Acta Crystallogr Sect E Struct Rep Online. 2011 Jul 6;67(Pt 8):o1909. doi: 10.1107/S160053681102589X (PMC3212302; doi:10.1107/S160053681102589X)
Supplement: Supplementary file 1 [file e-67-o1909-sup1.cif]

##############################################################################
#                                                                            #
# This CIF contains the data in a paper accepted for publication in          #
# Acta Crystallographica Section E. It conforms to the requirements of       #
# Notes for Authors for Acta Crystallographica Section E, and has been       #
# peer reviewed under the auspices of the IUCr Commission on Journals.       #
#                                                                            #
# Full details of the Crystallographic Information File format               #
# are given in the paper "The Crystallographic Information File (CIF):       #
# a New Standard Archive File for Crystallography" by S. R. Hall, F. H.      #
# Allen and I. D. Brown [Acta Cryst. (1991), A47, 655-685].                  #
#                                                                            #
# The current version of the core CIF dictionary is obtainable from          #
# ftp://ftp.iucr.org/pub/cif_core.dic.                                       #
#                                                                            #
# Software is freely available for graphical display of the structure(s)     #
# in this CIF. For information consult the CIF software page                 #
# http://www.iucr.org/resources/cif/software.                                #
#                                                                            #
# This file may be used for bona fide research purposes within the           #
# scientific community so long as proper attribution is given to the journal # 
# article from which it was obtained.                                        #
#                                                                            #
##############################################################################
data_global
_audit_creation_method     'PLATON <TABLE ACC> option'
_journal_date_recd_electronic     2011-06-29
_journal_date_accepted     2011-06-30
_journal_name_full     'Acta Crystallographica, Section E'
_journal_year     2011
_journal_volume     67
_journal_issue      8
_journal_page_first     o1909
_journal_page_last     o1909
_journal_paper_category     QO
_journal_coeditor_code     BT5567
_publ_contact_author_name
;
Mehmet Akkurt
;
_publ_contact_author_address
; Department of Physics,
  Faculty of Sciences,
  Erciyes University,
  38039 Kayseri,
  Turkey
;
_publ_contact_author_email     'akkurt@erciyes.edu.tr'
_publ_contact_author_fax     '+90-352-4374933'
_publ_contact_author_phone     '+90-352-4374901 extra 33106'
_publ_section_title
;
<i>N</i>-Ethyl-4-methyl-<i>N</i>-(3-methylphenyl)benzenesulfonamide
;
loop_
    _publ_author_name
    _publ_author_footnote
    _publ_author_address
    'Saba Ahmad' .
;
Department of Chemistry,
Government College University,
Lahore 54000,
Pakistan
;
    'Muhammad Akhyar Farrukh'
                  'Additional correspondence author, e-mail: akhyar@gcu.edu.pk.'
;
Department of Chemistry,
Government College University,
Lahore 54000,
Pakistan
;
    'Fahim Ashraf Qureshi' .
;
Department of Chemistry,
Government College University,
Lahore 54000,
Pakistan
;
    'Komal Faryal' .
;
Department of Chemistry,
Government College University,
Lahore 54000,
Pakistan
;
    'Mehmet Akkurt' .
;
  Department of Physics,
  Faculty of Sciences,
  Erciyes University,
  38039 Kayseri,
  Turkey
;
data_I
_chemical_name_systematic
;
<i>N</i>-Ethyl-4-methyl-<i>N</i>-(3-methylphenyl)benzenesulfonamide
;
_chemical_name_common     ?
_chemical_formula_moiety     'C16 H19 N O2 S'
_chemical_formula_sum     'C16 H19 N O2 S'
_chemical_formula_structural     ?
_chemical_formula_iupac     'C16 H19 N O2 S'
_chemical_formula_weight     289.39
_chemical_melting_point     ?
_symmetry_cell_setting     monoclinic
_symmetry_space_group_name_H-M     'P 21/n'
_symmetry_space_group_name_Hall     '-P 2yn'
loop_
    _symmetry_equiv_pos_site_id
    _symmetry_equiv_pos_as_xyz
    1 x,y,z
    2 1/2-x,1/2+y,1/2-z
    3 -x,-y,-z
    4 1/2+x,1/2-y,1/2+z
_cell_length_a     19.7530(10)
_cell_length_b     8.3350(10)
_cell_length_c     20.395(2)
_cell_angle_alpha     90
_cell_angle_beta     108.657(3)
_cell_angle_gamma     90
_cell_volume     3181.4(4)
_cell_formula_units_Z     8
_cell_measurement_reflns_used     2536
_cell_measurement_theta_min     3.09
_cell_measurement_theta_max     19.47
_cell_measurement_temperature     296(2)
_cell_special_details
;
;
_exptl_crystal_description     Needle
_exptl_crystal_colour     colourless
_exptl_crystal_size_max     0.25
_exptl_crystal_size_mid     0.13
_exptl_crystal_size_min     0.09
_exptl_crystal_size_rad     ?
_exptl_crystal_density_diffrn     1.208
_exptl_crystal_density_meas     ?
_exptl_crystal_density_method     'Not Measured'
_exptl_crystal_F_000     1232
_exptl_absorpt_coefficient_mu     0.204
_exptl_absorpt_correction_type     none
_exptl_absorpt_process_details     ?
_exptl_absorpt_correction_T_min     ?
_exptl_absorpt_correction_T_max     ?
_exptl_special_details
;
;
_diffrn_ambient_temperature     296(2)
_diffrn_radiation_type     'MoK\a'
_diffrn_radiation_wavelength     0.71073
_diffrn_radiation_source     'sealed tube'
_diffrn_radiation_monochromator     'graphite'
_diffrn_measurement_device_type     'Bruker APEXII CCD'
_diffrn_measurement_method     '\f and \w'
_diffrn_detector_area_resol_mean     ?
_diffrn_reflns_number     24592
_diffrn_reflns_av_R_equivalents     0.0870
_diffrn_reflns_av_sigmaI/netI     0.0955
_diffrn_reflns_theta_min     1.25
_diffrn_reflns_theta_max     25.50
_diffrn_reflns_theta_full     25.50
_diffrn_measured_fraction_theta_max     0.997
_diffrn_measured_fraction_theta_full     0.997
_diffrn_reflns_limit_h_min     -23
_diffrn_reflns_limit_h_max     23
_diffrn_reflns_limit_k_min     -8
_diffrn_reflns_limit_k_max     10
_diffrn_reflns_limit_l_min     -24
_diffrn_reflns_limit_l_max     24
_diffrn_reflns_reduction_process
;
;
_diffrn_standards_number     0
_diffrn_standards_interval_count     ?
_diffrn_standards_decay_%     ?
_refine_special_details
;
Refinement on <i>F</i>^2^ for ALL reflections except those flagged by the user
for potential systematic errors. Weighted <i>R</i>-factors <i>wR</i> and all
goodnesses of fit <i>S</i> are based on <i>F</i>^2^, conventional
<i>R</i>-factors <i>R</i> are based on <i>F</i>, with <i>F</i> set to zero for
negative <i>F</i>^2^. The observed criterion of <i>F</i>^2^ > \s(<i>F</i>^2^)
is used only for calculating -<i>R</i>-factor-obs <i>etc</i>. and is not
relevant to the choice of reflections for refinement. <i>R</i>-factors based
on <i>F</i>^2^ are statistically about twice as large as those based on
<i>F</i>, and <i>R</i>-factors based on ALL data will be even larger.
;
_reflns_number_total     5905
_reflns_number_gt     2779
_reflns_threshold_expression     I>2\s(I)
_refine_ls_structure_factor_coef     Fsqd
_refine_ls_matrix_type     full
_refine_ls_R_factor_all     0.1489
_refine_ls_R_factor_gt     0.0599
_refine_ls_wR_factor_gt     0.1299
_refine_ls_wR_factor_ref     0.1725
_refine_ls_goodness_of_fit_ref     0.991
_refine_ls_restrained_S_all     0.991
_refine_ls_number_reflns     5905
_refine_ls_number_parameters     366
_refine_ls_number_restraints     0
_refine_ls_number_constraints     ?
_refine_ls_hydrogen_treatment     constr
_refine_ls_weighting_scheme     calc
_refine_ls_weighting_details
                 'calc w=1/[\s^2^(Fo^2^)+(0.0730P)^2^] where P=(Fo^2^+2Fc^2^)/3'
_atom_sites_solution_hydrogens     geom
_atom_sites_solution_primary     direct
_atom_sites_solution_secondary     difmap
_refine_ls_shift/su_max     0.000
_refine_ls_shift/su_mean     0.000
_refine_diff_density_max     0.370
_refine_diff_density_min     -0.317
_refine_ls_extinction_method     'none'
_refine_ls_abs_structure_details     ?
_refine_ls_abs_structure_Flack     .
loop_
    _atom_type_symbol
    _atom_type_description
    _atom_type_scat_dispersion_real
    _atom_type_scat_dispersion_imag
    _atom_type_scat_source
    C C 0.0033 0.0016 ' International Tables Vol C Tables 4.2.6.8 and 6.1.1.4'
    H H 0.0000 0.0000 ' International Tables Vol C Tables 4.2.6.8 and 6.1.1.4'
    N N 0.0061 0.0033 ' International Tables Vol C Tables 4.2.6.8 and 6.1.1.4'
    O O 0.0106 0.0060 ' International Tables Vol C Tables 4.2.6.8 and 6.1.1.4'
    S S 0.1246 0.1234 ' International Tables Vol C Tables 4.2.6.8 and 6.1.1.4'
_computing_data_collection     'APEX2 (Bruker, 2007)'
_computing_cell_refinement     'SAINT (Bruker, 2007)'
_computing_data_reduction     'SAINT (Bruker, 2007)'
_computing_structure_solution     'SIR97 (Altomare <i>et al.</i>, 1999)'
_computing_structure_refinement     'SHELXL97 (Sheldrick, 2008)'
_computing_molecular_graphics     'ORTEP-3 for Windows (Farrugia, 1997)'
_computing_publication_material
                                'WinGX (Farrugia, 1999) and PLATON (Spek, 2009)'
loop_
    _atom_site_type_symbol
    _atom_site_label
    _atom_site_fract_x
    _atom_site_fract_y
    _atom_site_fract_z
    _atom_site_U_iso_or_equiv
    _atom_site_thermal_displace_type
    _atom_site_calc_flag
    _atom_site_refinement_flags
    _atom_site_occupancy
    _atom_site_disorder_assembly
    _atom_site_disorder_group
    S S2 0.30839(5) 0.21131(11) 0.33137(6) 0.0586(4) Uani d . 1.000 . .
    O O3 0.34832(13) 0.0725(3) 0.36279(15) 0.0732(12) Uani d . 1.000 . .
    O O4 0.30175(14) 0.2502(3) 0.26194(15) 0.0764(11) Uani d . 1.000 . .
    N N2 0.22738(14) 0.1862(3) 0.33484(16) 0.0528(10) Uani d . 1.000 . .
    C C17 0.4182(3) 0.7947(6) 0.5085(3) 0.130(3) Uani d . 1.000 . .
    C C18 0.3931(2) 0.6476(6) 0.4640(3) 0.0804(19) Uani d . 1.000 . .
    C C19 0.3549(2) 0.6621(5) 0.3957(3) 0.0792(19) Uani d . 1.000 . .
    C C20 0.3303(2) 0.5302(5) 0.3542(2) 0.0686(17) Uani d . 1.000 . .
    C C21 0.34449(18) 0.3789(4) 0.3824(2) 0.0549(14) Uani d . 1.000 . .
    C C22 0.3833(2) 0.3611(5) 0.4506(2) 0.0735(19) Uani d . 1.000 . .
    C C23 0.4077(2) 0.4953(6) 0.4911(2) 0.0874(19) Uani d . 1.000 . .
    C C24 0.17367(19) 0.3093(5) 0.3030(2) 0.0706(17) Uani d . 1.000 . .
    C C25 0.0997(2) 0.2383(6) 0.2796(3) 0.100(2) Uani d . 1.000 . .
    C C26 0.22070(16) 0.1089(4) 0.3956(2) 0.0492(14) Uani d . 1.000 . .
    C C27 0.20519(18) -0.0524(4) 0.3917(2) 0.0587(14) Uani d . 1.000 . .
    C C28 0.1949(2) -0.1317(5) 0.4468(2) 0.0715(19) Uani d . 1.000 . .
    C C29 0.2020(2) -0.0471(5) 0.5064(2) 0.0761(17) Uani d . 1.000 . .
    C C30 0.2180(2) 0.1138(5) 0.5109(2) 0.0770(17) Uani d . 1.000 . .
    C C31 0.2264(2) 0.1913(4) 0.4553(2) 0.0634(16) Uani d . 1.000 . .
    C C32 0.1764(3) -0.3090(5) 0.4404(3) 0.127(3) Uani d . 1.000 . .
    S S1 -0.16509(5) -0.14051(12) 0.31425(6) 0.0648(4) Uani d . 1.000 . .
    O O1 -0.23579(13) -0.0975(3) 0.31230(16) 0.0877(13) Uani d . 1.000 . .
    O O2 -0.13463(14) -0.2857(3) 0.34707(15) 0.0786(11) Uani d . 1.000 . .
    N N1 -0.16606(15) -0.1498(4) 0.23453(17) 0.0619(13) Uani d . 1.000 . .
    C C1 0.0351(3) 0.4102(8) 0.4320(4) 0.190(4) Uani d . 1.000 . .
    C C2 -0.0154(4) 0.2711(8) 0.4058(4) 0.111(3) Uani d . 1.000 . .
    C C3 -0.0847(4) 0.2978(6) 0.3656(3) 0.111(3) Uani d . 1.000 . .
    C C4 -0.1314(2) 0.1734(5) 0.3393(3) 0.0856(19) Uani d . 1.000 . .
    C C5 -0.1080(2) 0.0180(5) 0.3528(2) 0.0634(17) Uani d . 1.000 . .
    C C6 -0.0396(2) -0.0099(6) 0.3931(2) 0.0838(19) Uani d . 1.000 . .
    C C7 0.0056(3) 0.1178(8) 0.4193(3) 0.108(3) Uani d . 1.000 . .
    C C8 -0.1985(3) -0.0114(6) 0.1890(3) 0.105(2) Uani d . 1.000 . .
    C C9 -0.2221(3) -0.0469(7) 0.1165(3) 0.130(3) Uani d . 1.000 . .
    C C10 -0.10618(19) -0.2300(5) 0.2214(2) 0.0613(16) Uani d . 1.000 . .
    C C11 -0.11588(18) -0.3812(5) 0.1959(2) 0.0623(16) Uani d . 1.000 . .
    C C12 -0.0620(2) -0.4620(5) 0.1791(2) 0.0683(16) Uani d . 1.000 . .
    C C13 0.0024(2) -0.3826(6) 0.1910(2) 0.0801(19) Uani d . 1.000 . .
    C C14 0.0117(2) -0.2301(6) 0.2176(3) 0.098(2) Uani d . 1.000 . .
    C C15 -0.0421(2) -0.1498(5) 0.2321(2) 0.0819(19) Uani d . 1.000 . .
    C C16 -0.0740(2) -0.6272(5) 0.1484(3) 0.105(2) Uani d . 1.000 . .
    H H17A 0.44420 0.76230 0.55490 0.1960 Uiso c RP 0.500 . .
    H H17B 0.37760 0.85780 0.50870 0.1960 Uiso c RP 0.500 . .
    H H17C 0.44870 0.85740 0.49010 0.1960 Uiso c RP 0.500 . .
    H H17D 0.40280 0.88940 0.48090 0.1960 Uiso c RP 0.500 . .
    H H17E 0.46940 0.79390 0.52710 0.1960 Uiso c RP 0.500 . .
    H H17F 0.39830 0.79430 0.54570 0.1960 Uiso c RP 0.500 . .
    H H19 0.34520 0.76400 0.37640 0.0950 Uiso c R 1.000 . .
    H H20 0.30420 0.54320 0.30770 0.0820 Uiso c R 1.000 . .
    H H22 0.39320 0.25910 0.46980 0.0880 Uiso c R 1.000 . .
    H H23 0.43450 0.48260 0.53750 0.1050 Uiso c R 1.000 . .
    H H24A 0.18390 0.35580 0.26360 0.0850 Uiso c R 1.000 . .
    H H24B 0.17610 0.39410 0.33620 0.0850 Uiso c R 1.000 . .
    H H25A 0.09640 0.15890 0.24470 0.1500 Uiso c R 1.000 . .
    H H25B 0.06530 0.32150 0.26100 0.1500 Uiso c R 1.000 . .
    H H25C 0.09010 0.18930 0.31830 0.1500 Uiso c R 1.000 . .
    H H27 0.20160 -0.10850 0.35130 0.0700 Uiso c R 1.000 . .
    H H29 0.19580 -0.09950 0.54430 0.0910 Uiso c R 1.000 . .
    H H30 0.22310 0.16940 0.55170 0.0920 Uiso c R 1.000 . .
    H H31 0.23610 0.30080 0.45780 0.0760 Uiso c R 1.000 . .
    H H32A 0.21940 -0.37110 0.45770 0.1900 Uiso c R 1.000 . .
    H H32B 0.15280 -0.33510 0.39270 0.1900 Uiso c R 1.000 . .
    H H32C 0.14520 -0.33280 0.46690 0.1900 Uiso c R 1.000 . .
    H H1A 0.04570 0.45970 0.39390 0.2840 Uiso c R 1.000 . .
    H H1B 0.07860 0.37190 0.46500 0.2840 Uiso c R 1.000 . .
    H H1C 0.01320 0.48750 0.45380 0.2840 Uiso c R 1.000 . .
    H H3 -0.10060 0.40280 0.35570 0.1320 Uiso c R 1.000 . .
    H H4 -0.17840 0.19440 0.31270 0.1030 Uiso c R 1.000 . .
    H H6 -0.02330 -0.11460 0.40290 0.1010 Uiso c R 1.000 . .
    H H7 0.05220 0.09690 0.44730 0.1300 Uiso c R 1.000 . .
    H H8A -0.23900 0.02740 0.20160 0.1250 Uiso c R 1.000 . .
    H H8B -0.16370 0.07460 0.19760 0.1250 Uiso c R 1.000 . .
    H H9A -0.18240 -0.08390 0.10320 0.1950 Uiso c R 1.000 . .
    H H9B -0.24170 0.04820 0.09090 0.1950 Uiso c R 1.000 . .
    H H9C -0.25820 -0.12880 0.10690 0.1950 Uiso c R 1.000 . .
    H H11 -0.15940 -0.43210 0.18950 0.0750 Uiso c R 1.000 . .
    H H13 0.03980 -0.43340 0.18080 0.0960 Uiso c R 1.000 . .
    H H14 0.05580 -0.18000 0.22590 0.1180 Uiso c R 1.000 . .
    H H15 -0.03590 -0.04500 0.24870 0.0980 Uiso c R 1.000 . .
    H H16A -0.03600 -0.65380 0.13050 0.1570 Uiso c R 1.000 . .
    H H16B -0.11880 -0.63020 0.11170 0.1570 Uiso c R 1.000 . .
    H H16C -0.07480 -0.70320 0.18350 0.1570 Uiso c R 1.000 . .
loop_
    _atom_site_aniso_label
    _atom_site_aniso_U_11
    _atom_site_aniso_U_22
    _atom_site_aniso_U_33
    _atom_site_aniso_U_12
    _atom_site_aniso_U_13
    _atom_site_aniso_U_23
    S2 0.0635(6) 0.0536(6) 0.0688(8) -0.0062(5) 0.0353(5) -0.0012(5)
    O3 0.0685(16) 0.0485(15) 0.114(3) 0.0114(12) 0.0454(16) 0.0103(15)
    O4 0.095(2) 0.0828(19) 0.064(2) -0.0249(14) 0.0430(16) -0.0084(15)
    N2 0.0544(17) 0.0501(17) 0.058(2) -0.0003(14) 0.0239(15) 0.0074(15)
    C17 0.142(5) 0.115(4) 0.122(5) -0.030(4) 0.025(4) -0.050(4)
    C18 0.080(3) 0.082(3) 0.077(4) -0.019(2) 0.022(3) -0.017(3)
    C19 0.097(3) 0.052(3) 0.081(4) -0.004(2) 0.018(3) -0.004(3)
    C20 0.079(3) 0.062(3) 0.059(3) -0.005(2) 0.014(2) 0.008(2)
    C21 0.054(2) 0.056(2) 0.055(3) -0.0028(17) 0.018(2) 0.010(2)
    C22 0.069(3) 0.071(3) 0.071(4) -0.004(2) 0.009(2) 0.013(3)
    C23 0.083(3) 0.106(4) 0.059(3) -0.014(3) 0.003(2) 0.003(3)
    C24 0.071(3) 0.069(3) 0.070(3) 0.010(2) 0.020(2) 0.012(2)
    C25 0.063(3) 0.127(4) 0.101(4) 0.010(3) 0.013(3) 0.020(3)
    C26 0.048(2) 0.046(2) 0.059(3) -0.0017(16) 0.0247(19) 0.0014(19)
    C27 0.070(2) 0.049(2) 0.064(3) -0.0039(18) 0.031(2) -0.006(2)
    C28 0.086(3) 0.057(3) 0.079(4) -0.012(2) 0.037(3) 0.002(2)
    C29 0.095(3) 0.080(3) 0.063(3) -0.007(2) 0.039(3) 0.010(3)
    C30 0.105(3) 0.071(3) 0.068(3) -0.017(2) 0.046(3) -0.014(2)
    C31 0.077(3) 0.048(2) 0.075(3) -0.0064(18) 0.038(2) -0.008(2)
    C32 0.203(6) 0.071(3) 0.127(5) -0.042(3) 0.082(5) -0.003(3)
    S1 0.0591(6) 0.0658(7) 0.0777(8) -0.0024(5) 0.0335(6) 0.0005(6)
    O1 0.0584(16) 0.106(2) 0.113(3) -0.0004(14) 0.0473(17) -0.0134(18)
    O2 0.0895(19) 0.0627(17) 0.092(2) 0.0016(15) 0.0407(17) 0.0167(16)
    N1 0.0506(17) 0.067(2) 0.073(3) 0.0053(15) 0.0268(17) 0.0043(18)
    C1 0.151(5) 0.164(6) 0.299(10) -0.094(5) 0.136(6) -0.138(6)
    C2 0.103(4) 0.108(5) 0.151(6) -0.043(4) 0.080(4) -0.061(4)
    C3 0.132(5) 0.070(3) 0.157(6) -0.005(3) 0.085(5) -0.017(3)
    C4 0.079(3) 0.071(3) 0.116(4) -0.003(3) 0.044(3) -0.011(3)
    C5 0.062(3) 0.064(3) 0.073(3) 0.0031(19) 0.034(2) -0.002(2)
    C6 0.068(3) 0.091(3) 0.092(4) 0.000(3) 0.025(3) -0.001(3)
    C7 0.071(3) 0.141(5) 0.114(5) -0.022(4) 0.031(3) -0.042(4)
    C8 0.089(3) 0.133(5) 0.083(4) 0.036(3) 0.015(3) 0.015(4)
    C9 0.150(5) 0.141(5) 0.099(5) 0.052(4) 0.040(4) 0.031(4)
    C10 0.057(2) 0.069(3) 0.062(3) -0.0093(19) 0.025(2) -0.003(2)
    C11 0.046(2) 0.065(3) 0.075(3) 0.0003(19) 0.018(2) 0.008(2)
    C12 0.060(2) 0.069(3) 0.076(3) 0.001(2) 0.022(2) 0.004(2)
    C13 0.058(3) 0.097(3) 0.093(4) 0.009(2) 0.035(2) 0.009(3)
    C14 0.064(3) 0.109(4) 0.135(5) -0.029(3) 0.053(3) -0.029(3)
    C15 0.065(3) 0.084(3) 0.107(4) -0.021(2) 0.042(3) -0.024(3)
    C16 0.080(3) 0.084(3) 0.142(5) 0.014(2) 0.025(3) -0.012(3)
_geom_special_details
;
Bond distances, angles <i>etc</i>. have been calculated using the rounded
fractional coordinates. All su's are estimated from the variances of the
(full) variance-covariance matrix. The cell e.s.d.'s are taken into account in
the estimation of distances, angles and torsion angles
;
loop_
    _geom_bond_atom_site_label_1
    _geom_bond_atom_site_label_2
    _geom_bond_site_symmetry_1
    _geom_bond_site_symmetry_2
    _geom_bond_distance
    _geom_bond_publ_flag
    S2 O3 . . 1.431(3) no
    S2 O4 . . 1.417(3) no
    S2 N2 . . 1.638(3) no
    S2 C21 . . 1.752(4) no
    S1 N1 . . 1.622(3) no
    S1 O1 . . 1.430(3) no
    S1 O2 . . 1.420(3) no
    S1 C5 . . 1.752(4) no
    N2 C24 . . 1.469(5) no
    N2 C26 . . 1.440(5) no
    N1 C10 . . 1.456(5) no
    N1 C8 . . 1.491(6) no
    C17 C18 . . 1.512(7) no
    C18 C19 . . 1.361(8) no
    C18 C23 . . 1.378(7) no
    C19 C20 . . 1.378(6) no
    C20 C21 . . 1.377(5) no
    C21 C22 . . 1.365(5) no
    C22 C23 . . 1.382(6) no
    C24 C25 . . 1.506(6) no
    C26 C27 . . 1.376(5) no
    C26 C31 . . 1.371(5) no
    C27 C28 . . 1.374(5) no
    C28 C29 . . 1.373(6) no
    C28 C32 . . 1.518(6) no
    C29 C30 . . 1.374(6) no
    C30 C31 . . 1.361(6) no
    C17 H17C . . 0.9600 no
    C17 H17A . . 0.9600 no
    C17 H17B . . 0.9600 no
    C17 H17F . . 0.9600 no
    C17 H17D . . 0.9600 no
    C17 H17E . . 0.9600 no
    C19 H19 . . 0.9300 no
    C20 H20 . . 0.9300 no
    C22 H22 . . 0.9300 no
    C23 H23 . . 0.9300 no
    C24 H24B . . 0.9700 no
    C24 H24A . . 0.9700 no
    C25 H25C . . 0.9600 no
    C25 H25B . . 0.9600 no
    C25 H25A . . 0.9600 no
    C27 H27 . . 0.9300 no
    C29 H29 . . 0.9300 no
    C30 H30 . . 0.9300 no
    C31 H31 . . 0.9300 no
    C32 H32C . . 0.9600 no
    C32 H32A . . 0.9600 no
    C32 H32B . . 0.9600 no
    C1 C2 . . 1.511(10) no
    C2 C3 . . 1.370(11) no
    C2 C7 . . 1.344(9) no
    C3 C4 . . 1.377(8) no
    C4 C5 . . 1.373(6) no
    C5 C6 . . 1.358(6) no
    C6 C7 . . 1.382(8) no
    C8 C9 . . 1.432(8) no
    C10 C11 . . 1.353(6) no
    C10 C15 . . 1.386(6) no
    C11 C12 . . 1.392(6) no
    C12 C13 . . 1.385(6) no
    C12 C16 . . 1.500(6) no
    C13 C14 . . 1.371(7) no
    C14 C15 . . 1.366(6) no
    C1 H1A . . 0.9600 no
    C1 H1B . . 0.9600 no
    C1 H1C . . 0.9600 no
    C3 H3 . . 0.9300 no
    C4 H4 . . 0.9300 no
    C6 H6 . . 0.9300 no
    C7 H7 . . 0.9300 no
    C8 H8A . . 0.9700 no
    C8 H8B . . 0.9700 no
    C9 H9A . . 0.9600 no
    C9 H9B . . 0.9600 no
    C9 H9C . . 0.9600 no
    C11 H11 . . 0.9300 no
    C13 H13 . . 0.9300 no
    C14 H14 . . 0.9300 no
    C15 H15 . . 0.9300 no
    C16 H16A . . 0.9600 no
    C16 H16B . . 0.9600 no
    C16 H16C . . 0.9600 no
loop_
    _geom_angle_atom_site_label_1
    _geom_angle_atom_site_label_2
    _geom_angle_atom_site_label_3
    _geom_angle_site_symmetry_1
    _geom_angle_site_symmetry_2
    _geom_angle_site_symmetry_3
    _geom_angle
    _geom_angle_publ_flag
    O3 S2 O4 . . . 119.60(17) no
    O3 S2 N2 . . . 106.47(15) no
    O3 S2 C21 . . . 108.51(18) no
    O4 S2 N2 . . . 107.04(17) no
    O4 S2 C21 . . . 107.53(17) no
    N2 S2 C21 . . . 107.09(17) no
    O1 S1 O2 . . . 119.31(18) no
    O1 S1 N1 . . . 106.61(18) no
    O1 S1 C5 . . . 107.83(18) no
    O2 S1 N1 . . . 107.41(18) no
    O2 S1 C5 . . . 108.44(19) no
    N1 S1 C5 . . . 106.59(18) no
    S2 N2 C26 . . . 117.0(2) no
    C24 N2 C26 . . . 116.2(3) no
    S2 N2 C24 . . . 118.0(2) no
    S1 N1 C8 . . . 116.9(3) no
    S1 N1 C10 . . . 117.2(3) no
    C8 N1 C10 . . . 117.0(4) no
    C17 C18 C19 . . . 120.7(4) no
    C19 C18 C23 . . . 118.0(4) no
    C17 C18 C23 . . . 121.3(5) no
    C18 C19 C20 . . . 121.9(4) no
    C19 C20 C21 . . . 119.3(4) no
    C20 C21 C22 . . . 119.9(3) no
    S2 C21 C22 . . . 120.5(3) no
    S2 C21 C20 . . . 119.5(3) no
    C21 C22 C23 . . . 119.7(4) no
    C18 C23 C22 . . . 121.2(4) no
    N2 C24 C25 . . . 110.9(3) no
    N2 C26 C27 . . . 117.9(3) no
    N2 C26 C31 . . . 122.4(3) no
    C27 C26 C31 . . . 119.6(3) no
    C26 C27 C28 . . . 120.8(4) no
    C29 C28 C32 . . . 122.0(4) no
    C27 C28 C29 . . . 118.5(4) no
    C27 C28 C32 . . . 119.5(4) no
    C28 C29 C30 . . . 121.1(4) no
    C29 C30 C31 . . . 119.6(4) no
    C26 C31 C30 . . . 120.3(3) no
    C18 C17 H17C . . . 109.00 no
    C18 C17 H17D . . . 109.00 no
    C18 C17 H17E . . . 109.00 no
    C18 C17 H17F . . . 109.00 no
    H17A C17 H17B . . . 110.00 no
    H17A C17 H17C . . . 110.00 no
    C18 C17 H17B . . . 109.00 no
    H17C C17 H17E . . . 56.00 no
    H17C C17 H17F . . . 141.00 no
    H17D C17 H17E . . . 109.00 no
    H17D C17 H17F . . . 109.00 no
    H17E C17 H17F . . . 109.00 no
    H17B C17 H17E . . . 141.00 no
    H17B C17 H17F . . . 56.00 no
    H17A C17 H17D . . . 141.00 no
    H17A C17 H17E . . . 56.00 no
    H17A C17 H17F . . . 56.00 no
    H17B C17 H17C . . . 109.00 no
    H17B C17 H17D . . . 56.00 no
    C18 C17 H17A . . . 109.00 no
    H17C C17 H17D . . . 56.00 no
    C20 C19 H19 . . . 119.00 no
    C18 C19 H19 . . . 119.00 no
    C19 C20 H20 . . . 120.00 no
    C21 C20 H20 . . . 120.00 no
    C21 C22 H22 . . . 120.00 no
    C23 C22 H22 . . . 120.00 no
    C18 C23 H23 . . . 119.00 no
    C22 C23 H23 . . . 119.00 no
    N2 C24 H24A . . . 109.00 no
    C25 C24 H24B . . . 110.00 no
    H24A C24 H24B . . . 108.00 no
    C25 C24 H24A . . . 109.00 no
    N2 C24 H24B . . . 109.00 no
    C24 C25 H25B . . . 109.00 no
    C24 C25 H25A . . . 110.00 no
    H25A C25 H25C . . . 109.00 no
    C24 C25 H25C . . . 109.00 no
    H25A C25 H25B . . . 110.00 no
    H25B C25 H25C . . . 109.00 no
    C28 C27 H27 . . . 120.00 no
    C26 C27 H27 . . . 120.00 no
    C28 C29 H29 . . . 119.00 no
    C30 C29 H29 . . . 119.00 no
    C29 C30 H30 . . . 120.00 no
    C31 C30 H30 . . . 120.00 no
    C30 C31 H31 . . . 120.00 no
    C26 C31 H31 . . . 120.00 no
    C28 C32 H32B . . . 109.00 no
    C28 C32 H32C . . . 109.00 no
    H32A C32 H32C . . . 109.00 no
    H32B C32 H32C . . . 109.00 no
    H32A C32 H32B . . . 110.00 no
    C28 C32 H32A . . . 109.00 no
    C1 C2 C3 . . . 120.5(6) no
    C1 C2 C7 . . . 122.1(7) no
    C3 C2 C7 . . . 117.4(6) no
    C2 C3 C4 . . . 121.8(5) no
    C3 C4 C5 . . . 119.4(5) no
    S1 C5 C4 . . . 119.6(3) no
    S1 C5 C6 . . . 121.0(3) no
    C4 C5 C6 . . . 119.3(4) no
    C5 C6 C7 . . . 119.8(5) no
    C2 C7 C6 . . . 122.3(6) no
    N1 C8 C9 . . . 114.6(4) no
    N1 C10 C11 . . . 118.3(3) no
    N1 C10 C15 . . . 120.3(4) no
    C11 C10 C15 . . . 121.3(4) no
    C10 C11 C12 . . . 121.3(4) no
    C11 C12 C13 . . . 117.2(4) no
    C11 C12 C16 . . . 121.1(4) no
    C13 C12 C16 . . . 121.7(4) no
    C12 C13 C14 . . . 120.8(4) no
    C13 C14 C15 . . . 121.7(4) no
    C10 C15 C14 . . . 117.7(4) no
    C2 C1 H1A . . . 109.00 no
    C2 C1 H1B . . . 110.00 no
    C2 C1 H1C . . . 110.00 no
    H1A C1 H1B . . . 109.00 no
    H1A C1 H1C . . . 109.00 no
    H1B C1 H1C . . . 109.00 no
    C2 C3 H3 . . . 119.00 no
    C4 C3 H3 . . . 119.00 no
    C3 C4 H4 . . . 120.00 no
    C5 C4 H4 . . . 120.00 no
    C5 C6 H6 . . . 120.00 no
    C7 C6 H6 . . . 120.00 no
    C2 C7 H7 . . . 119.00 no
    C6 C7 H7 . . . 119.00 no
    N1 C8 H8A . . . 109.00 no
    N1 C8 H8B . . . 109.00 no
    C9 C8 H8A . . . 109.00 no
    C9 C8 H8B . . . 109.00 no
    H8A C8 H8B . . . 108.00 no
    C8 C9 H9A . . . 109.00 no
    C8 C9 H9B . . . 109.00 no
    C8 C9 H9C . . . 109.00 no
    H9A C9 H9B . . . 110.00 no
    H9A C9 H9C . . . 110.00 no
    H9B C9 H9C . . . 109.00 no
    C10 C11 H11 . . . 119.00 no
    C12 C11 H11 . . . 119.00 no
    C12 C13 H13 . . . 120.00 no
    C14 C13 H13 . . . 120.00 no
    C13 C14 H14 . . . 119.00 no
    C15 C14 H14 . . . 119.00 no
    C10 C15 H15 . . . 121.00 no
    C14 C15 H15 . . . 121.00 no
    C12 C16 H16A . . . 109.00 no
    C12 C16 H16B . . . 109.00 no
    C12 C16 H16C . . . 109.00 no
    H16A C16 H16B . . . 110.00 no
    H16A C16 H16C . . . 109.00 no
    H16B C16 H16C . . . 109.00 no
loop_
    _geom_torsion_atom_site_label_1
    _geom_torsion_atom_site_label_2
    _geom_torsion_atom_site_label_3
    _geom_torsion_atom_site_label_4
    _geom_torsion_site_symmetry_1
    _geom_torsion_site_symmetry_2
    _geom_torsion_site_symmetry_3
    _geom_torsion_site_symmetry_4
    _geom_torsion
    _geom_torsion_publ_flag
    O3 S2 N2 C24 . . . . -177.3(3) no
    O3 S2 N2 C26 . . . . 36.5(3) no
    O4 S2 N2 C24 . . . . -48.3(3) no
    O4 S2 N2 C26 . . . . 165.5(2) no
    C21 S2 N2 C24 . . . . 66.8(3) no
    C21 S2 N2 C26 . . . . -79.4(3) no
    O3 S2 C21 C20 . . . . 161.0(3) no
    O4 S2 C21 C20 . . . . 30.3(4) no
    N2 S2 C21 C20 . . . . -84.4(3) no
    O3 S2 C21 C22 . . . . -22.4(4) no
    O4 S2 C21 C22 . . . . -153.1(3) no
    N2 S2 C21 C22 . . . . 92.1(3) no
    C5 S1 N1 C10 . . . . 80.2(3) no
    O2 S1 C5 C4 . . . . -168.0(4) no
    O1 S1 N1 C8 . . . . 48.9(4) no
    O1 S1 N1 C10 . . . . -164.9(3) no
    O2 S1 N1 C8 . . . . 177.9(3) no
    O2 S1 N1 C10 . . . . -35.9(3) no
    C5 S1 N1 C8 . . . . -66.1(4) no
    N1 S1 C5 C4 . . . . 76.7(4) no
    O1 S1 C5 C4 . . . . -37.5(4) no
    O2 S1 C5 C6 . . . . 15.4(4) no
    N1 S1 C5 C6 . . . . -99.9(4) no
    O1 S1 C5 C6 . . . . 145.9(3) no
    C24 N2 C26 C31 . . . . -62.4(5) no
    S2 N2 C26 C31 . . . . 84.4(4) no
    S2 N2 C26 C27 . . . . -98.2(3) no
    S2 N2 C24 C25 . . . . 152.5(3) no
    C26 N2 C24 C25 . . . . -61.0(4) no
    C24 N2 C26 C27 . . . . 115.0(4) no
    C10 N1 C8 C9 . . . . 55.6(6) no
    C8 N1 C10 C15 . . . . 65.9(5) no
    S1 N1 C8 C9 . . . . -158.1(4) no
    C8 N1 C10 C11 . . . . -111.4(4) no
    S1 N1 C10 C15 . . . . -80.4(4) no
    S1 N1 C10 C11 . . . . 102.4(4) no
    C17 C18 C19 C20 . . . . -178.9(5) no
    C23 C18 C19 C20 . . . . 0.8(7) no
    C19 C18 C23 C22 . . . . -1.1(7) no
    C17 C18 C23 C22 . . . . 178.6(4) no
    C18 C19 C20 C21 . . . . 0.1(7) no
    C19 C20 C21 S2 . . . . 175.8(3) no
    C19 C20 C21 C22 . . . . -0.8(6) no
    C20 C21 C22 C23 . . . . 0.5(6) no
    S2 C21 C22 C23 . . . . -176.1(3) no
    C21 C22 C23 C18 . . . . 0.5(6) no
    N2 C26 C27 C28 . . . . -177.0(3) no
    N2 C26 C31 C30 . . . . 178.4(4) no
    C31 C26 C27 C28 . . . . 0.4(6) no
    C27 C26 C31 C30 . . . . 1.1(6) no
    C26 C27 C28 C32 . . . . 178.8(4) no
    C26 C27 C28 C29 . . . . -1.4(6) no
    C27 C28 C29 C30 . . . . 0.9(6) no
    C32 C28 C29 C30 . . . . -179.3(4) no
    C28 C29 C30 C31 . . . . 0.6(6) no
    C29 C30 C31 C26 . . . . -1.6(6) no
    C1 C2 C3 C4 . . . . 178.1(6) no
    C7 C2 C3 C4 . . . . -0.5(11) no
    C1 C2 C7 C6 . . . . -177.3(6) no
    C3 C2 C7 C6 . . . . 1.3(10) no
    C2 C3 C4 C5 . . . . -0.8(9) no
    C3 C4 C5 C6 . . . . 1.4(7) no
    C3 C4 C5 S1 . . . . -175.3(4) no
    C4 C5 C6 C7 . . . . -0.7(7) no
    S1 C5 C6 C7 . . . . 175.9(4) no
    C5 C6 C7 C2 . . . . -0.7(8) no
    N1 C10 C11 C12 . . . . 176.9(4) no
    C15 C10 C11 C12 . . . . -0.3(6) no
    N1 C10 C15 C14 . . . . -178.7(4) no
    C11 C10 C15 C14 . . . . -1.6(6) no
    C10 C11 C12 C13 . . . . 1.4(6) no
    C10 C11 C12 C16 . . . . -177.7(4) no
    C11 C12 C13 C14 . . . . -0.6(6) no
    C16 C12 C13 C14 . . . . 178.5(5) no
    C12 C13 C14 C15 . . . . -1.3(7) no
    C13 C14 C15 C10 . . . . 2.3(7) no
loop_
    _geom_hbond_atom_site_label_D
    _geom_hbond_atom_site_label_H
    _geom_hbond_atom_site_label_A
    _geom_hbond_site_symmetry_A
    _geom_hbond_distance_DH
    _geom_hbond_distance_HA
    _geom_hbond_distance_DA
    _geom_hbond_angle_DHA
    _geom_hbond_publ_flag
    C6 H6 O2 . 0.93 2.56 2.926(5) 104 no
    C8 H8A O1 . 0.97 2.47 2.927(7) 109 no
    C11 H11 O1 2_445 0.93 2.48 3.398(5) 171 yes
    C19 H19 O3 1_565 0.93 2.59 3.480(5) 161 yes
    C22 H22 O3 . 0.93 2.59 2.946(5) 103 no
    C24 H24A O4 . 0.97 2.50 2.950(5) 108 no
    C27 H27 O4 2_545 0.93 2.57 3.503(5) 176 yes
