# Supplementary material for: N-Ethyl-4-methyl-N-(3-methyl­phen­yl)benzene­sulfonamide
Source: Acta Crystallogr Sect E Struct Rep Online. 2011 Jul 6;67(Pt 8):o1909. doi: 10.1107/S160053681102589X (PMC3212302; doi:10.1107/S160053681102589X)
Supplement: Supplementary file 2 [file e-67-o1909-Isup2.hkl]

# 
# h,k,l, Fc-squared, Fo-squared, sigma(Fo-squared) and status flag 
# 
data_I
_shelx_title ' MAF-11 in P2(1)/n' 
_shelx_refln_list_code          4 
_shelx_F_calc_maximum      253.83 
_exptl_crystal_F_000      1232.00 
_reflns_d_resolution_high  0.8255 
 
loop_ 
 _symmetry_equiv_pos_as_xyz 
 'x, y, z' 
 '-x+1/2, y+1/2, -z+1/2' 
 '-x, -y, -z' 
 'x-1/2, -y-1/2, z-1/2' 
 
_cell_length_a    19.7530 
_cell_length_b     8.3350 
_cell_length_c    20.3950 
_cell_angle_alpha  90.000 
_cell_angle_beta  108.657 
_cell_angle_gamma  90.000 
 
_shelx_F_squared_multiplier     1.000 
 
loop_ 
 _refln_index_h 
 _refln_index_k 
 _refln_index_l 
 _refln_F_squared_calc 
 _refln_F_squared_meas 
 _refln_F_squared_sigma 
 _refln_observed_status 
   4   0   0     2710.68     2890.69     76.72 o 
   6   0   0     7656.52     7408.44    191.12 o 
   8   0   0     1022.92      997.35     34.57 o 
  10   0   0     1989.25     2101.45     67.91 o 
  12   0   0      122.47      159.83     19.68 o 
  14   0   0       61.30       41.36     20.73 o 
  16   0   0       47.34       59.76     26.20 o 
  18   0   0      378.02      404.56     45.86 o 
  20   0   0       21.59       21.94     29.36 o 
  22   0   0        9.97       -3.85     32.16 o 
   2   1   0     4930.08     5168.29    142.13 o 
   3   1   0    24120.96    26763.91    538.05 o 
   4   1   0     1093.18     1289.16     30.80 o 
   5   1   0     9408.38    10523.82    215.81 o 
   6   1   0     1774.40     1796.50     42.39 o 
   7   1   0     2202.43     2379.02     63.33 o 
   8   1   0       14.43       36.28      7.82 o 
   9   1   0     1490.52     1673.48     39.47 o 
  10   1   0      727.63      771.31     26.38 o 
  11   1   0      128.68      157.52     13.78 o 
  12   1   0     1833.98     1899.13     56.85 o 
  13   1   0       15.35       48.56     12.37 o 
  14   1   0     1869.20     1827.12     61.76 o 
  15   1   0      800.84      918.00     41.40 o 
  16   1   0     1899.53     1827.01     64.13 o 
  17   1   0        0.04       18.39     17.11 o 
  18   1   0       23.39       41.30     18.99 o 
  19   1   0       77.55       60.91     21.18 o 
  20   1   0       96.34       96.17     24.80 o 
  21   1   0       10.31       -4.75     21.19 o 
  22   1   0       91.62       76.17     34.90 o 
   0   2   0    12103.33    12561.66    805.30 o 
   1   2   0    18714.58    18235.94    584.44 o 
   2   2   0      280.90      271.82     15.75 o 
   3   2   0     3643.90     3995.01    102.67 o 
   4   2   0     2055.29     2221.17     60.73 o 
   5   2   0      676.82      848.57     23.57 o 
   6   2   0      918.32      884.50     24.53 o 
   7   2   0      875.06      836.70     21.68 o 
   8   2   0       68.16       88.81      8.95 o 
   9   2   0      113.65      135.89     10.97 o 
  10   2   0      887.06     1065.27     47.53 o 
  11   2   0     1316.89     1349.64     42.25 o 
  12   2   0       32.86       17.89     11.84 o 
  13   2   0      610.45      709.10     31.42 o 
  14   2   0       27.85       35.42     17.29 o 
  15   2   0      254.03      236.18     25.71 o 
  16   2   0       81.83       66.46     18.44 o 
  17   2   0      314.67      318.69     26.47 o 
  18   2   0       23.83      -12.88     17.59 o 
  19   2   0       51.26       18.85     24.90 o 
  20   2   0        2.03      -11.08     20.74 o 
  21   2   0       13.05      -49.76     24.88 o 
  22   2   0       10.57      -21.43     27.95 o 
   1   3   0       69.68      100.49     30.62 o 
   2   3   0       31.76       11.90      8.44 o 
   3   3   0      238.78      242.14     17.39 o 
   4   3   0      913.38      800.03     25.64 o 
   5   3   0       55.25       96.72      8.92 o 
   6   3   0     6356.54     7056.86    171.02 o 
   7   3   0     1695.88     1725.90     47.61 o 
   8   3   0       50.66       36.60      8.17 o 
   9   3   0        1.53        0.75      8.62 o 
  10   3   0        0.49       11.29     10.73 o 
  11   3   0     1205.25     1299.93     39.61 o 
  12   3   0      214.67      223.26     19.07 o 
  13   3   0     1310.05     1536.79     58.03 o 
  14   3   0        0.35      -13.32     14.78 o 
  15   3   0      459.20      507.37     30.29 o 
  16   3   0       23.65        1.50     17.69 o 
  17   3   0       69.93       22.62     18.67 o 
  18   3   0      107.82      113.96     26.64 o 
  19   3   0      120.77      128.62     28.86 o 
  20   3   0        0.55      -40.27     21.42 o 
  21   3   0       54.71       66.68     28.62 o 
   0   4   0     1160.40     1186.70     84.47 o 
   1   4   0     2079.96     2170.67    107.46 o 
   2   4   0      455.39      526.99     38.46 o 
   3   4   0       66.22       50.74     13.65 o 
   4   4   0       74.15       80.34     10.64 o 
   5   4   0      164.23      204.83     14.72 o 
   6   4   0      484.68      501.72     21.52 o 
   7   4   0      683.66      683.34     25.33 o 
   8   4   0      437.71      468.90     22.72 o 
   9   4   0     1086.51     1180.60     40.79 o 
  10   4   0     1461.78     1546.40     47.74 o 
  11   4   0      207.12      210.96     19.29 o 
  12   4   0      347.26      314.81     27.35 o 
  13   4   0       63.09       25.62     15.21 o 
  14   4   0       26.33       19.23     16.49 o 
  15   4   0       38.91       48.36     18.40 o 
  16   4   0       81.69      105.65     26.84 o 
  17   4   0        1.11       -0.08     20.64 o 
  18   4   0      303.99      332.82     35.58 o 
  19   4   0        1.74       16.02     23.92 o 
  20   4   0       34.99       26.13     27.17 o 
   1   5   0        1.99       -8.80     10.53 o 
   2   5   0     1115.39      989.76     58.08 o 
   3   5   0     1237.62     1102.68     90.10 o 
   4   5   0     2452.00     2335.78     76.80 o 
   5   5   0     1127.01     1153.72     43.87 o 
   6   5   0      429.62      460.48     23.03 o 
   7   5   0      162.09      148.73     18.60 o 
   8   5   0      195.00      165.21     17.15 o 
   9   5   0      346.79      330.25     19.96 o 
  10   5   0       52.49       51.28     12.84 o 
  11   5   0      189.43      214.16     20.33 o 
  12   5   0       14.17       11.78     16.25 o 
  13   5   0        7.25        0.32     17.84 o 
  14   5   0       74.40       56.37     21.43 o 
  15   5   0       19.79       25.84     21.20 o 
  16   5   0       13.07       -4.31     21.22 o 
  17   5   0        0.00       51.69     24.64 o 
  18   5   0       21.24       23.98     25.52 o 
  19   5   0       28.92      -18.59     25.31 o 
   0   6   0      274.54      244.97     42.94 o 
   1   6   0       25.47       -0.68     11.05 o 
   2   6   0        2.64        8.08     12.29 o 
   3   6   0      116.42       96.20     20.46 o 
   4   6   0      385.80      366.92     23.34 o 
   5   6   0       16.39        6.23     14.83 o 
   6   6   0       23.94       21.02     12.85 o 
   7   6   0       14.01       17.30     11.91 o 
   8   6   0       43.87       32.63     14.46 o 
   9   6   0      100.49      116.19     22.06 o 
  10   6   0       77.18       44.09     23.33 o 
  11   6   0      248.19      246.57     30.86 o 
  12   6   0       25.60      -11.05     22.77 o 
  13   6   0        4.91      -28.47     21.91 o 
  14   6   0       73.73       74.00     32.33 o 
  15   6   0       88.22      119.51     33.42 o 
  16   6   0        3.80       13.66     31.79 o 
  17   6   0       33.98       53.81     37.26 o 
  18   6   0       18.86       32.63     33.67 o 
   1   7   0     1206.00     1070.18     69.40 o 
   2   7   0        0.42      -26.43     13.34 o 
   3   7   0     1853.49     1641.63     81.98 o 
   4   7   0        9.07       -3.69     12.70 o 
   5   7   0      161.33      170.34     19.63 o 
   6   7   0       32.91       34.25     13.55 o 
   7   7   0      192.87      134.83     27.84 o 
   8   7   0      120.94      155.53     27.63 o 
   9   7   0      529.84      547.86     57.46 o 
  10   7   0       15.98       17.00     27.57 o 
  11   7   0       77.69       67.26     26.52 o 
  12   7   0       38.31      -12.17     28.92 o 
  13   7   0       26.69       57.75     28.51 o 
  14   7   0       11.83       30.12     29.60 o 
  15   7   0       14.53       39.92     33.30 o 
  16   7   0        4.08       50.08     32.02 o 
   0   8   0       26.50       -0.70     29.57 o 
   1   8   0       51.72       34.27     22.55 o 
   2   8   0       84.30       36.19     52.44 o 
   3   8   0       52.41       42.26     13.50 o 
   4   8   0       32.73        9.09     13.15 o 
   5   8   0      114.30      115.87     20.12 o 
   6   8   0        2.03       24.94     26.11 o 
   7   8   0       18.40        1.13     17.80 o 
   8   8   0        3.29        6.23     19.92 o 
   9   8   0      149.12       89.94     33.22 o 
  10   8   0       10.90       -4.57     22.49 o 
  11   8   0      130.14      128.97     30.96 o 
  12   8   0        3.85       17.16     29.80 o 
  13   8   0       21.07       48.23     28.56 o 
   1   9   0       20.43       21.97     22.64 o 
   2   9   0       96.37      155.48     23.15 o 
   3   9   0       53.57       54.51     24.83 o 
   4   9   0       23.90       46.91     24.83 o 
   5   9   0       17.05       66.50     33.92 o 
   6   9   0        4.47       54.46     46.02 o 
   7   9   0        0.12       41.60     25.18 o 
   8   9   0      117.04      137.70     35.33 o 
   9   9   0        0.13       27.14     32.08 o 
  10   9   0      103.06      139.59     76.38 o 
   1  10   0        0.17       36.41     20.12 o 
   2  10   0        9.75       58.50     31.68 o 
   3  10   0        5.47       96.04     34.84 o 
 -21   0   1       22.58        1.51     29.60 o 
 -19   0   1      139.43      135.18     34.00 o 
 -17   0   1      275.20      401.16     43.12 o 
 -15   0   1      498.21      450.69     37.11 o 
 -13   0   1      242.99      192.85     21.55 o 
 -11   0   1     5219.82     4817.78    154.75 o 
  -9   0   1     8754.40     9378.40    242.96 o 
  -7   0   1     8368.80     8482.87    206.66 o 
  -5   0   1    32706.86    33318.85    793.61 o 
  -1   0   1        2.23        0.56      0.60 o 
   3   0   1    12653.88    13295.12    572.54 o 
   5   0   1    12678.73    13759.19    350.37 o 
   7   0   1      446.48      471.51     21.51 o 
   9   0   1      282.00      358.76     30.69 o 
  11   0   1       43.86       53.39     16.77 o 
  13   0   1        3.07        5.66     16.99 o 
  15   0   1        6.41       19.26     33.24 o 
  17   0   1      334.80      376.16     44.39 o 
  19   0   1      126.71      143.74     35.70 o 
  21   0   1        5.52      -32.38     29.00 o 
 -22   1   1        0.01        8.99     24.93 o 
 -21   1   1       10.62      -16.72     20.49 o 
 -20   1   1        6.83       -3.04     19.35 o 
 -19   1   1        3.30       -6.36     17.39 o 
 -18   1   1        0.12       13.99     17.27 o 
 -17   1   1       69.76       47.45     17.45 o 
 -16   1   1      160.54      150.95     21.23 o 
 -15   1   1        0.31        3.39     14.85 o 
 -14   1   1      606.14      546.17     27.99 o 
 -13   1   1      277.41      269.49     18.16 o 
 -12   1   1        8.37        8.77     10.34 o 
 -11   1   1      626.82      684.20     26.52 o 
 -10   1   1        5.80        7.75      8.47 o 
  -9   1   1     1819.29     1914.89     52.93 o 
  -8   1   1      995.51     1138.95     30.23 o 
  -7   1   1      552.26      552.83     16.05 o 
  -6   1   1     1102.91     1143.17     35.56 o 
  -5   1   1     7201.71     7925.74    183.00 o 
  -4   1   1        4.55        6.37      4.33 o 
  -3   1   1     1457.64     1622.23     45.31 o 
  -2   1   1        1.05        0.17      2.65 o 
   0   1   1     5282.41     3461.23    248.49 o 
   2   1   1     6033.07     6307.40    162.89 o 
   3   1   1    24360.18    26264.77    563.64 o 
   4   1   1    13389.99    15343.71    313.93 o 
   5   1   1    10770.23    12248.14    240.35 o 
   6   1   1      266.65      317.67     12.08 o 
   7   1   1     1428.40     1564.17     34.94 o 
   8   1   1     2686.68     2926.45     65.71 o 
   9   1   1      127.50      112.36     10.89 o 
  10   1   1      154.44      148.59     13.36 o 
  11   1   1      102.11       84.62     12.08 o 
  12   1   1      275.19      291.00     18.52 o 
  13   1   1      367.42      341.49     21.78 o 
  14   1   1        0.15       29.62     15.37 o 
  15   1   1       32.08       52.67     17.16 o 
  16   1   1      174.15      178.88     24.50 o 
  17   1   1        0.01        6.48     18.19 o 
  18   1   1       53.13       71.51     21.20 o 
  19   1   1       91.16       86.14     23.68 o 
  20   1   1        9.95       20.64     22.15 o 
  21   1   1        2.68       -9.65     22.75 o 
  22   1   1        0.00       25.82     26.32 o 
 -22   2   1        6.28       31.76     25.85 o 
 -21   2   1       22.39      -12.42     21.53 o 
 -20   2   1      100.69       84.39     23.37 o 
 -19   2   1       12.89       10.05     20.23 o 
 -18   2   1       24.47       50.84     19.09 o 
 -17   2   1       46.80       70.14     18.75 o 
 -16   2   1       21.20       38.65     17.34 o 
 -15   2   1       35.16       54.99     16.68 o 
 -14   2   1     1760.68     1822.00     56.84 o 
 -13   2   1      840.16      851.82     32.74 o 
 -12   2   1     2255.04     2190.26     63.61 o 
 -11   2   1     1187.11     1115.33     33.58 o 
 -10   2   1     2491.45     2766.84     92.00 o 
  -9   2   1     1378.85     1365.00     33.32 o 
  -8   2   1      892.42     1129.96     34.34 o 
  -7   2   1        7.33       12.16      5.42 o 
  -6   2   1        9.63        5.61      5.69 o 
  -5   2   1     3655.77     4495.03     93.55 o 
  -4   2   1       36.59       56.09      6.39 o 
  -3   2   1      898.73      849.36     25.71 o 
  -2   2   1       32.31       35.40      5.97 o 
  -1   2   1     5273.68     5160.76    193.45 o 
   0   2   1     1535.74     1566.00     74.40 o 
   1   2   1     6913.16     6363.66    237.88 o 
   2   2   1      576.65      616.68     41.24 o 
   3   2   1     6307.84     6778.92    163.36 o 
   4   2   1      184.85      198.88     10.73 o 
   5   2   1     1441.27     1499.38     34.90 o 
   6   2   1      219.86      205.17     10.91 o 
   7   2   1     1234.69     1197.01     30.95 o 
   8   2   1     3098.16     3329.70     73.49 o 
   9   2   1     2075.86     2224.27     57.63 o 
  10   2   1      311.19      377.87     20.39 o 
  11   2   1      289.12      290.69     18.90 o 
  12   2   1      125.14      162.21     16.10 o 
  13   2   1      525.64      577.77     35.94 o 
  14   2   1       28.20       17.53     15.94 o 
  15   2   1      286.88      276.56     24.38 o 
  16   2   1      727.06      744.57     38.00 o 
  17   2   1      133.23      163.39     22.41 o 
  18   2   1      105.24      103.79     21.87 o 
  19   2   1       10.54       16.26     21.92 o 
  20   2   1       13.41       50.95     26.07 o 
  21   2   1        0.11      -18.26     30.13 o 
 -21   3   1        9.15        6.25     25.24 o 
 -20   3   1        4.73        2.46     23.67 o 
 -19   3   1        5.58      -12.52     19.08 o 
 -18   3   1       13.90       -2.14     21.77 o 
 -17   3   1      191.21      198.51     25.81 o 
 -16   3   1      130.19      102.04     18.40 o 
 -15   3   1     1080.74     1129.82     59.34 o 
 -14   3   1       81.71       75.58     14.18 o 
 -13   3   1      468.46      455.59     25.40 o 
 -12   3   1      605.28      700.03     34.19 o 
 -11   3   1       19.79       14.66     10.61 o 
 -10   3   1     1149.59     1392.84     40.28 o 
  -9   3   1     1926.17     2217.15     54.20 o 
  -8   3   1     1554.55     1801.66     43.24 o 
  -7   3   1      223.45      256.00     13.69 o 
  -6   3   1      229.69      261.23     12.86 o 
  -5   3   1      512.11      582.43     20.72 o 
  -4   3   1      322.85      309.70     14.41 o 
  -3   3   1     1757.43     1969.09     58.25 o 
  -2   3   1      279.53      301.52     20.82 o 
  -1   3   1      704.89      677.04     32.12 o 
   0   3   1      536.83      435.21     22.34 o 
   1   3   1       48.71       52.10     10.43 o 
   2   3   1     3489.42     3402.78    132.35 o 
   3   3   1      883.19      979.54     38.72 o 
   4   3   1    11223.64    12024.01    288.52 o 
   5   3   1        1.33        6.68      7.59 o 
   6   3   1      684.31      765.59     27.82 o 
   7   3   1      356.23      399.07     17.67 o 
   8   3   1     3823.39     4034.82    103.49 o 
   9   3   1      274.19      253.25     14.55 o 
  10   3   1     3796.46     4213.93    108.57 o 
  11   3   1     1334.36     1451.92     49.09 o 
  12   3   1        3.33        5.19     12.83 o 
  13   3   1     1075.94     1176.12     61.54 o 
  14   3   1       29.96       44.18     17.16 o 
  15   3   1       27.92       10.87     16.79 o 
  16   3   1       98.24       93.05     21.34 o 
  17   3   1        0.30      -23.13     17.43 o 
  18   3   1        5.10       -0.81     19.60 o 
  19   3   1      130.37      130.75     28.74 o 
  20   3   1       28.07        1.33     25.09 o 
  21   3   1       17.25       -7.09     28.75 o 
 -21   4   1        0.12      -20.21     27.99 o 
 -20   4   1       16.10        8.73     25.25 o 
 -19   4   1        5.23        1.38     25.62 o 
 -18   4   1      311.06      305.92     39.81 o 
 -17   4   1        0.77        9.33     20.33 o 
 -16   4   1       65.39       57.99     23.47 o 
 -15   4   1       34.81       41.13     18.19 o 
 -14   4   1      277.65      274.00     25.48 o 
 -13   4   1      407.79      463.37     38.01 o 
 -12   4   1      726.94      742.55     37.07 o 
 -11   4   1       19.69       13.84     10.17 o 
 -10   4   1      329.59      355.51     20.26 o 
  -9   4   1      343.21      378.71     19.83 o 
  -8   4   1        2.56       -7.63      8.60 o 
  -7   4   1        1.52       -0.51     10.78 o 
  -6   4   1        2.22        8.79      8.63 o 
  -5   4   1      821.96      950.59     34.56 o 
  -4   4   1      155.10      137.03     12.00 o 
  -3   4   1     1387.40     1391.79     53.49 o 
  -2   4   1      901.88      878.34     41.57 o 
  -1   4   1     1064.55      982.35     37.94 o 
   0   4   1        7.42       -5.27      8.57 o 
   1   4   1     2354.77     2132.18    105.76 o 
   2   4   1     3240.00     3329.50    131.13 o 
   3   4   1        6.81      -11.50     10.41 o 
   4   4   1     1097.88     1098.89     33.27 o 
   5   4   1     3546.61     3819.59    103.27 o 
   6   4   1     1080.17     1138.98     36.34 o 
   7   4   1     3903.82     3982.28    108.30 o 
   8   4   1      192.62      213.45     15.79 o 
   9   4   1       48.45       38.03     11.81 o 
  10   4   1      141.22      186.69     18.05 o 
  11   4   1      358.87      406.12     25.27 o 
  12   4   1      286.58      308.38     23.20 o 
  13   4   1      146.86      167.84     19.87 o 
  14   4   1       49.85       31.49     16.48 o 
  15   4   1       23.66       19.84     21.47 o 
  16   4   1       83.49      104.82     27.61 o 
  17   4   1        3.51      -17.21     21.24 o 
  18   4   1       62.84       63.96     25.77 o 
  19   4   1       24.15      -15.64     23.77 o 
  20   4   1        5.41      -37.01     31.07 o 
 -19   5   1        0.34      -15.38     22.57 o 
 -18   5   1        5.93       13.15     22.92 o 
 -17   5   1      138.22      133.61     27.83 o 
 -16   5   1       12.55       18.15     21.26 o 
 -15   5   1      515.35      489.26     41.29 o 
 -14   5   1      689.67      726.17     66.37 o 
 -13   5   1       30.13       -4.43     15.61 o 
 -12   5   1      337.24      316.69     26.60 o 
 -11   5   1      231.49      269.82     21.85 o 
 -10   5   1       90.44       87.89     12.98 o 
  -9   5   1      239.78      235.64     20.03 o 
  -8   5   1      189.29      205.07     17.75 o 
  -7   5   1      548.29      538.62     22.65 o 
  -6   5   1        0.28       -1.41      9.81 o 
  -5   5   1      187.59      155.75     14.00 o 
  -4   5   1      136.93      157.86     14.19 o 
  -3   5   1      100.80      142.33     35.90 o 
  -2   5   1      250.22      300.34     32.13 o 
  -1   5   1      214.55      201.61     17.75 o 
   0   5   1      371.27      407.20     39.73 o 
   1   5   1      117.09      109.50     17.59 o 
   2   5   1      118.94      149.09     21.33 o 
   3   5   1      132.16      117.46     20.91 o 
   4   5   1      445.67      449.40     51.17 o 
   5   5   1       39.68       49.44      9.62 o 
   6   5   1      323.61      274.50     16.76 o 
   7   5   1      788.09      724.51     32.36 o 
   8   5   1        0.17       10.43     10.23 o 
   9   5   1      706.91      710.40     30.64 o 
  10   5   1       58.50       40.61     12.97 o 
  11   5   1       33.93       26.77     14.88 o 
  12   5   1      912.23      898.29     50.57 o 
  13   5   1       25.24        6.17     18.23 o 
  14   5   1      100.39      116.53     24.38 o 
  15   5   1      227.45      200.80     29.63 o 
  16   5   1        1.02      -41.09     23.85 o 
  17   5   1        1.15       -6.96     22.13 o 
  18   5   1        7.66      -12.57     23.30 o 
  19   5   1      101.29       98.44     36.18 o 
 -18   6   1        0.19       16.57     48.86 o 
 -17   6   1        3.05       -1.59     30.15 o 
 -16   6   1        2.89       19.52     29.46 o 
 -15   6   1        3.87       11.61     26.65 o 
 -14   6   1       10.11        8.26     24.64 o 
 -13   6   1        4.78       -5.13     23.34 o 
 -12   6   1       19.63        9.83     19.88 o 
 -11   6   1        0.13       -6.57     19.85 o 
 -10   6   1      288.97      246.31     28.92 o 
  -9   6   1       86.26      119.86     19.36 o 
  -8   6   1      826.01      864.56     38.57 o 
  -7   6   1      516.97      529.24     27.44 o 
  -6   6   1      465.82      369.22     27.44 o 
  -5   6   1       33.10       15.28     13.42 o 
  -4   6   1      231.83      262.15     20.55 o 
  -3   6   1        1.48      -15.84     10.39 o 
  -2   6   1     2155.43     2075.58     87.48 o 
  -1   6   1      201.97      171.64     48.22 o 
   0   6   1     1929.84     1825.37     98.78 o 
   1   6   1      261.28      253.29     22.34 o 
   2   6   1      121.74      178.41     24.33 o 
   3   6   1      210.01      156.46     24.52 o 
   4   6   1     2467.32     2156.52    114.98 o 
   5   6   1      234.85      215.00     14.56 o 
   6   6   1      385.79      365.55     20.34 o 
   7   6   1      312.67      337.19     22.53 o 
   8   6   1      432.67      499.47     28.48 o 
   9   6   1       33.03        6.34     20.19 o 
  10   6   1      103.43       24.25     23.52 o 
  11   6   1       10.42        5.49     17.78 o 
  12   6   1      134.67      150.14     22.91 o 
  13   6   1        0.40      -15.53     22.07 o 
  14   6   1       64.09       68.80     28.07 o 
  15   6   1       13.56        7.22     28.11 o 
  16   6   1        0.20       -4.63     28.49 o 
  17   6   1        8.64       22.31     32.31 o 
 -16   7   1       27.37       22.02     29.89 o 
 -15   7   1       38.10       -8.80     27.16 o 
 -14   7   1       54.40       11.09     28.06 o 
 -13   7   1       30.80       27.12     25.96 o 
 -12   7   1        9.70       55.42     25.49 o 
 -11   7   1        1.77       -0.14     22.36 o 
 -10   7   1        8.35       28.42     23.14 o 
  -9   7   1       57.68       15.18     21.82 o 
  -8   7   1      128.49      125.22     26.34 o 
  -7   7   1       22.22       32.69     21.14 o 
  -6   7   1        0.69       -6.28     22.41 o 
  -5   7   1       15.15       18.40     15.30 o 
  -4   7   1       81.71       55.46     13.60 o 
  -3   7   1      261.31      244.61     18.23 o 
  -2   7   1      103.74      128.51     27.54 o 
  -1   7   1       44.74       57.15     23.23 o 
   0   7   1       54.62       76.33     24.25 o 
   1   7   1      496.33      546.98     69.51 o 
   2   7   1       76.56       55.60     18.25 o 
   3   7   1      104.91      114.94     18.95 o 
   4   7   1       14.72       -6.73     11.27 o 
   5   7   1       18.17        7.00     10.87 o 
   6   7   1       16.57        0.73     15.40 o 
   7   7   1       86.54       65.81     17.74 o 
   8   7   1       35.45       27.37     20.73 o 
   9   7   1       32.50       18.51     22.51 o 
  10   7   1       24.65       15.68     21.62 o 
  11   7   1        1.98        8.03     23.28 o 
  12   7   1       75.56       99.04     28.72 o 
  13   7   1        7.99      -12.63     31.53 o 
  14   7   1       83.07      140.09     34.74 o 
  15   7   1        0.08        2.53     27.80 o 
  16   7   1       10.81       48.73     32.22 o 
 -14   8   1        5.33        4.62     26.81 o 
 -13   8   1       13.28       31.63     27.84 o 
 -12   8   1        8.32       48.76     26.89 o 
 -11   8   1        4.24       23.31     23.56 o 
 -10   8   1       45.59      106.95     28.34 o 
  -9   8   1       48.62       62.37     25.68 o 
  -8   8   1      229.79      201.92     31.50 o 
  -7   8   1       78.53      121.78     21.84 o 
  -6   8   1      198.61      207.90     22.82 o 
  -5   8   1        2.61        2.68     13.87 o 
  -4   8   1        0.04       -8.04     12.51 o 
  -3   8   1        0.67      -13.96     15.41 o 
  -2   8   1      115.83      122.49     20.58 o 
  -1   8   1      158.24      158.45     29.67 o 
   0   8   1      192.50      260.89     35.33 o 
   1   8   1      229.73      273.99     40.83 o 
   2   8   1      154.32      129.42     19.00 o 
   3   8   1        2.77       33.27     12.86 o 
   4   8   1        4.15        6.77     12.21 o 
   5   8   1      100.94       91.92     17.93 o 
   6   8   1      145.11      161.81     22.52 o 
   7   8   1        9.50        0.25     26.82 o 
   8   8   1       19.66       29.76     22.61 o 
   9   8   1        8.92       17.38     22.47 o 
  10   8   1        6.06       25.17     24.17 o 
  11   8   1       25.33       -7.49     24.26 o 
  12   8   1        0.20       23.89     26.33 o 
  13   8   1       21.53       40.78     38.50 o 
 -10   9   1        2.33       55.66     35.38 o 
  -9   9   1       13.92       48.26     52.79 o 
  -8   9   1       49.74       93.59     33.34 o 
  -7   9   1        0.88       62.05     26.57 o 
  -6   9   1       36.57       70.69     29.35 o 
  -5   9   1       18.34       22.14     25.37 o 
  -4   9   1        0.47        2.59     23.38 o 
  -3   9   1       60.80       21.65     24.65 o 
  -2   9   1        7.41       34.41     35.55 o 
  -1   9   1      115.28      134.46     57.37 o 
   0   9   1        7.86       28.25     21.81 o 
   1   9   1        5.20        7.73     20.57 o 
   2   9   1        5.20       57.40     22.83 o 
   3   9   1        6.42       23.01     15.22 o 
   4   9   1       38.37       94.05     21.34 o 
   5   9   1        1.18       40.85     36.01 o 
   6   9   1       34.27       61.47     24.92 o 
   7   9   1        0.85      -25.40     56.10 o 
   8   9   1        7.40       49.41     34.49 o 
   9   9   1        2.43       46.90     32.63 o 
  -3  10   1       11.30       32.38     38.72 o 
  -2  10   1        1.63       64.76     38.01 o 
  -1  10   1       18.08       51.39     33.79 o 
   0  10   1        1.17       39.42     32.38 o 
   1  10   1       50.80       99.96     33.79 o 
   2  10   1        1.75       82.36     33.79 o 
 -22   0   2       72.43       63.22     34.41 o 
 -20   0   2       37.77       26.79     29.60 o 
 -18   0   2      193.39      162.04     29.02 o 
 -16   0   2       57.40       80.01     22.61 o 
 -14   0   2      973.86     1006.33     49.04 o 
 -12   0   2      235.44      192.42     20.30 o 
 -10   0   2        0.73       26.19     11.24 o 
  -8   0   2    17401.38    17097.88    410.57 o 
  -6   0   2    40954.93    41315.91    983.61 o 
  -4   0   2      105.58       96.85      7.06 o 
   2   0   2     7978.76     6926.69    499.79 o 
   4   0   2     7552.66     7296.52    249.54 o 
   6   0   2      263.04      368.21     22.07 o 
   8   0   2     3936.96     4850.79    173.62 o 
  10   0   2      643.95      661.16     39.18 o 
  12   0   2     1089.60     1222.85     65.97 o 
  14   0   2      128.44      135.01     28.90 o 
  16   0   2       25.77      -10.24     24.33 o 
  18   0   2       31.99       20.33     28.78 o 
  20   0   2        6.95      -25.35     29.40 o 
 -23   1   2       38.94       26.28     25.94 o 
 -22   1   2      112.33       88.50     27.77 o 
 -21   1   2       13.19       18.39     19.86 o 
 -20   1   2       19.76       42.75     19.87 o 
 -19   1   2       77.57       57.50     19.64 o 
 -18   1   2       16.79        2.37     17.12 o 
 -17   1   2      143.20      137.73     20.65 o 
 -16   1   2     1432.45     1346.56     62.90 o 
 -15   1   2       34.49       52.00     15.94 o 
 -14   1   2      362.62      399.91     23.65 o 
 -13   1   2      130.77      146.08     13.72 o 
 -12   1   2       32.06       21.17      9.80 o 
 -11   1   2      278.72      248.55     14.21 o 
 -10   1   2     3892.03     3953.11     84.74 o 
  -9   1   2     4166.36     4236.90     97.77 o 
  -8   1   2      950.56      843.79     27.23 o 
  -7   1   2      487.01      506.24     14.58 o 
  -6   1   2     3161.64     3289.63     63.15 o 
  -5   1   2     1282.61     1228.44     36.05 o 
  -4   1   2     6691.79     7508.91    145.22 o 
  -3   1   2    15160.68    14194.83    260.82 o 
  -2   1   2     2003.95     1872.40     53.19 o 
   0   1   2    18805.84    14705.46   1697.53 o 
   1   1   2      463.46      484.67     16.95 o 
   2   1   2     5475.05     5538.87    145.51 o 
   3   1   2    12026.65    12617.72    308.72 o 
   4   1   2     1154.71     1189.26     30.12 o 
   5   1   2       82.34       78.23      8.15 o 
   6   1   2     2521.52     3017.26     66.51 o 
   7   1   2      638.80      651.29     21.36 o 
   8   1   2     1044.31     1060.02     36.81 o 
   9   1   2      151.20      165.27     13.95 o 
  10   1   2      841.72      878.26     30.14 o 
  11   1   2      833.83      858.48     31.59 o 
  12   1   2       87.81       74.62     12.87 o 
  13   1   2      613.31      564.51     30.38 o 
  14   1   2      181.72      170.34     21.86 o 
  15   1   2      765.56      671.54     38.57 o 
  16   1   2      254.54      216.79     25.41 o 
  17   1   2       46.06       21.00     18.98 o 
  18   1   2       11.96       22.43     22.88 o 
  19   1   2       29.28       26.28     24.27 o 
  20   1   2       71.58       56.28     30.64 o 
  21   1   2        0.69      -22.32     23.86 o 
 -22   2   2        7.94      -14.40     22.68 o 
 -21   2   2        3.31       13.57     22.15 o 
 -20   2   2       34.83       16.41     20.79 o 
 -19   2   2        0.37       -2.54     18.89 o 
 -18   2   2      144.54      120.48     24.07 o 
 -17   2   2       27.74       59.36     18.12 o 
 -16   2   2      754.21      672.80     39.65 o 
 -15   2   2      128.21      141.81     21.70 o 
 -14   2   2      215.59      205.15     19.93 o 
 -13   2   2       86.47       97.47     13.89 o 
 -12   2   2      313.60      271.40     17.36 o 
 -11   2   2       23.31       21.85      9.21 o 
 -10   2   2     1288.52     1565.76     42.07 o 
  -9   2   2     2313.98     2479.43     71.54 o 
  -8   2   2      248.24      270.15     12.94 o 
  -7   2   2     3761.45     4092.43     83.21 o 
  -6   2   2       39.16       34.92      6.33 o 
  -5   2   2     1328.84     1462.18     33.68 o 
  -4   2   2      415.36      432.19     16.33 o 
  -3   2   2     1359.91     1307.40     34.58 o 
  -2   2   2     2206.94     2154.24     67.48 o 
  -1   2   2     7232.95     6615.21    224.38 o 
   0   2   2     8354.32     7545.17    254.92 o 
   1   2   2      384.59      377.93     18.16 o 
   2   2   2      355.41      313.10     17.43 o 
   3   2   2     2645.93     2503.41     67.79 o 
   4   2   2     1698.79     1659.65     41.61 o 
   5   2   2     1366.30     1190.61     29.38 o 
   6   2   2     2325.68     2550.40     59.73 o 
   7   2   2      677.84      660.17     22.30 o 
   8   2   2      331.99      351.68     16.32 o 
   9   2   2      747.26      880.47     30.08 o 
  10   2   2      842.67      818.05     31.20 o 
  11   2   2     1490.38     1613.17     49.34 o 
  12   2   2       50.27       41.51     12.82 o 
  13   2   2      515.63      562.18     32.55 o 
  14   2   2      820.17      724.97     41.01 o 
  15   2   2        9.28       -1.20     16.17 o 
  16   2   2      289.15      249.63     24.22 o 
  17   2   2       41.00       50.59     20.62 o 
  18   2   2        3.57        6.99     19.44 o 
  19   2   2        5.29      -21.06     21.00 o 
  20   2   2        2.89        8.20     23.15 o 
  21   2   2        0.16       -5.92     27.60 o 
 -22   3   2        0.89        5.20     28.96 o 
 -21   3   2       61.53       70.11     28.15 o 
 -20   3   2        0.97       11.59     20.73 o 
 -19   3   2        3.44      -10.57     19.82 o 
 -18   3   2        3.24       -4.71     18.36 o 
 -17   3   2       15.90       -7.12     17.42 o 
 -16   3   2      108.97      107.82     20.43 o 
 -15   3   2      631.82      683.55     35.56 o 
 -14   3   2      695.90      712.94     34.75 o 
 -13   3   2      270.90      255.19     25.18 o 
 -12   3   2      133.90      164.30     15.05 o 
 -11   3   2      385.95      421.20     20.77 o 
 -10   3   2      287.30      323.12     19.86 o 
  -9   3   2     2770.60     3146.02     72.93 o 
  -8   3   2     1788.55     1977.80     45.93 o 
  -7   3   2        0.88        0.14      5.88 o 
  -6   3   2     1218.32     1280.17     33.36 o 
  -5   3   2     2181.22     2551.71     69.70 o 
  -4   3   2      511.78      484.58     18.85 o 
  -3   3   2        0.16        4.32      5.57 o 
  -2   3   2       16.16       28.94      7.43 o 
  -1   3   2      116.88      126.34      9.15 o 
   0   3   2      371.95      301.39     21.33 o 
   1   3   2     1250.72     1280.38     41.32 o 
   2   3   2     3852.51     3655.12    112.92 o 
   3   3   2      252.11      288.67     19.42 o 
   4   3   2     6100.45     6641.29    161.82 o 
   5   3   2     3855.75     4458.43    118.38 o 
   6   3   2     2218.79     2500.35     70.53 o 
   7   3   2        9.20        0.98      8.79 o 
   8   3   2     1309.67     1396.15     39.13 o 
   9   3   2      401.71      392.95     20.09 o 
  10   3   2     1318.09     1418.11     44.13 o 
  11   3   2      568.82      603.46     27.23 o 
  12   3   2       16.87       27.69     13.35 o 
  13   3   2      323.73      362.71     26.16 o 
  14   3   2       11.71       20.29     15.76 o 
  15   3   2       80.32      125.39     20.79 o 
  16   3   2        5.73       -3.03     17.45 o 
  17   3   2       41.53       18.74     19.68 o 
  18   3   2      104.65      126.54     28.45 o 
  19   3   2       40.88       34.12     28.44 o 
  20   3   2        0.96      -31.23     26.34 o 
 -21   4   2        1.56      -18.68     25.10 o 
 -20   4   2       97.58      122.52     29.49 o 
 -19   4   2        1.40      -20.96     22.15 o 
 -18   4   2      157.05      202.84     29.85 o 
 -17   4   2       17.46       31.58     21.66 o 
 -16   4   2        0.11       -8.84     15.97 o 
 -15   4   2       18.11       34.95     17.94 o 
 -14   4   2      324.22      346.47     25.93 o 
 -13   4   2       51.09       66.00     15.61 o 
 -12   4   2     1930.47     1962.03     57.60 o 
 -11   4   2      648.62      728.28     29.99 o 
 -10   4   2      705.87      726.03     25.91 o 
  -9   4   2      446.47      448.38     19.68 o 
  -8   4   2      166.60      210.22     13.88 o 
  -7   4   2      100.89      103.29     10.26 o 
  -6   4   2     1604.69     1785.12     52.06 o 
  -5   4   2       81.78       71.62     11.57 o 
  -4   4   2       81.61       83.72     10.75 o 
  -3   4   2      521.40      644.47     27.01 o 
  -2   4   2      501.31      538.55     20.54 o 
  -1   4   2      332.17      400.69     20.41 o 
   0   4   2      368.12      408.27     32.36 o 
   1   4   2      256.96      288.59     26.37 o 
   2   4   2      156.58      124.94     15.34 o 
   3   4   2      220.43      187.77     14.40 o 
   4   4   2      360.83      346.11     15.84 o 
   5   4   2       12.96       11.01      9.05 o 
   6   4   2      199.26      245.86     18.12 o 
   7   4   2      287.53      255.80     16.71 o 
   8   4   2      262.21      348.79     20.18 o 
   9   4   2       12.35       21.19     11.45 o 
  10   4   2     1377.31     1436.62     52.95 o 
  11   4   2      628.31      595.06     33.25 o 
  12   4   2       37.97       46.01     20.00 o 
  13   4   2      301.54      290.53     26.59 o 
  14   4   2      135.58       96.83     25.40 o 
  15   4   2       25.81       24.02     22.07 o 
  16   4   2       92.99       86.07     26.22 o 
  17   4   2        0.16       12.97     23.85 o 
  18   4   2        5.45      -19.28     22.60 o 
  19   4   2        1.84      -13.75     24.86 o 
  20   4   2        0.18      -18.59     36.42 o 
 -20   5   2       23.87       18.82     37.29 o 
 -19   5   2        8.87      -27.16     21.86 o 
 -18   5   2        0.45       20.54     22.76 o 
 -17   5   2       52.23       83.77     25.62 o 
 -16   5   2       74.15       46.65     23.38 o 
 -15   5   2        3.60      -21.18     18.86 o 
 -14   5   2        5.70        3.80     18.41 o 
 -13   5   2       28.36       23.95     16.23 o 
 -12   5   2      303.18      310.27     24.12 o 
 -11   5   2       19.35       -2.46     16.22 o 
 -10   5   2      128.33      120.97     17.10 o 
  -9   5   2       53.17       50.73     12.72 o 
  -8   5   2      108.99      114.98     14.37 o 
  -7   5   2       47.15       40.27     11.65 o 
  -6   5   2      524.44      533.21     26.17 o 
  -5   5   2        1.14      -12.79      9.51 o 
  -4   5   2     1659.69     1566.89     55.15 o 
  -3   5   2        1.73       21.40     15.80 o 
  -2   5   2      297.81      290.53     16.66 o 
  -1   5   2     1241.28     1297.74     48.18 o 
   0   5   2      803.13      704.32     36.56 o 
   1   5   2      261.07      241.91     25.39 o 
   2   5   2      265.76      266.02     27.86 o 
   3   5   2      366.08      346.01     19.48 o 
   4   5   2      373.46      436.68     23.84 o 
   5   5   2      110.86      133.53     12.17 o 
   6   5   2        3.46        5.45     10.13 o 
   7   5   2       13.13       18.08      9.02 o 
   8   5   2     1235.18     1157.33     39.84 o 
   9   5   2      775.31      811.93     33.63 o 
  10   5   2       91.78       93.84     17.77 o 
  11   5   2       21.26       15.48     16.99 o 
  12   5   2       26.21       20.43     21.13 o 
  13   5   2        0.38      -17.40     18.05 o 
  14   5   2       12.45       34.35     21.25 o 
  15   5   2       36.05       59.18     28.25 o 
  16   5   2        3.17       19.64     22.25 o 
  17   5   2       22.16       73.61     26.96 o 
  18   5   2        2.48      -24.58     24.22 o 
 -18   6   2       27.72       76.96     42.20 o 
 -17   6   2        0.03      -46.25     27.07 o 
 -16   6   2        3.45       -9.39     25.35 o 
 -15   6   2       46.20      102.91     44.43 o 
 -14   6   2        0.18       -1.08     24.74 o 
 -13   6   2       89.37      121.83     25.48 o 
 -12   6   2        0.75       17.80     27.33 o 
 -11   6   2      804.44      796.07     49.43 o 
 -10   6   2      215.83      220.11     26.93 o 
  -9   6   2      769.29      760.60     56.63 o 
  -8   6   2      119.14      152.95     21.65 o 
  -7   6   2      757.01      786.18     39.45 o 
  -6   6   2      628.92      582.73     31.87 o 
  -5   6   2      524.40      527.28     41.75 o 
  -4   6   2       57.69       51.23     14.39 o 
  -3   6   2       54.08       42.22     11.02 o 
  -2   6   2      110.49      105.60     13.93 o 
  -1   6   2       62.51       43.99     18.88 o 
   0   6   2       10.56       12.22     19.19 o 
   1   6   2       87.06       89.81     15.88 o 
   2   6   2       92.39       76.97     15.04 o 
   3   6   2       13.92       -3.59     11.69 o 
   4   6   2      115.77      126.43     16.90 o 
   5   6   2       39.05       28.52     10.35 o 
   6   6   2       15.51       15.43     10.82 o 
   7   6   2       12.85        7.51     12.46 o 
   8   6   2       11.09       17.50     14.89 o 
   9   6   2        3.59       22.18     21.34 o 
  10   6   2      104.00       60.95     16.48 o 
  11   6   2       44.71       67.40     18.40 o 
  12   6   2       62.02       68.73     19.08 o 
  13   6   2        4.56       14.20     23.98 o 
  14   6   2        0.06      -26.34     25.29 o 
  15   6   2       50.32       84.36     32.29 o 
  16   6   2       32.89       25.42     30.32 o 
  17   6   2       52.04       85.37     37.02 o 
 -16   7   2        0.82       51.17     30.36 o 
 -15   7   2        8.49       -5.90     27.43 o 
 -14   7   2        5.74       13.57     26.12 o 
 -13   7   2        0.42        5.52     24.42 o 
 -12   7   2        8.02       -7.83     23.05 o 
 -11   7   2        3.44       -4.88     20.91 o 
 -10   7   2        0.88       16.21     22.30 o 
  -9   7   2      311.05      273.01     34.29 o 
  -8   7   2       21.52       -8.07     16.90 o 
  -7   7   2       35.61       56.84     33.06 o 
  -6   7   2      783.44      751.54     63.46 o 
  -5   7   2     1292.47     1265.11     54.76 o 
  -4   7   2       81.86      116.15     15.53 o 
  -3   7   2      677.81      653.71     35.78 o 
  -2   7   2        6.56      -11.02     13.54 o 
  -1   7   2     1355.44     1164.09     49.62 o 
   0   7   2        1.12       12.50     16.63 o 
   1   7   2     1430.51     1272.03     52.14 o 
   2   7   2        4.65       -8.65     12.48 o 
   3   7   2       73.87      131.71     16.34 o 
   4   7   2       16.69        1.37     13.19 o 
   5   7   2        0.00       22.23     12.42 o 
   6   7   2       20.90      -19.69     15.71 o 
   7   7   2       81.80       52.72     18.07 o 
   8   7   2        2.12        9.68     19.85 o 
   9   7   2      309.08      353.60     45.90 o 
  10   7   2       10.44       -5.41     20.42 o 
  11   7   2        1.31      -22.97     20.69 o 
  12   7   2        0.09       21.47     24.59 o 
  13   7   2        2.99      -18.35     23.97 o 
  14   7   2        5.95        8.29     28.85 o 
  15   7   2        2.29       42.36     31.45 o 
 -14   8   2       40.42       62.81     29.94 o 
 -13   8   2       75.19      122.06     53.49 o 
 -12   8   2       14.18       44.21     26.94 o 
 -11   8   2       84.64       57.97     26.38 o 
 -10   8   2        6.12        0.48     22.68 o 
  -9   8   2        0.01       24.61     22.76 o 
  -8   8   2        2.44      -10.90     17.06 o 
  -7   8   2      122.47       69.26     36.77 o 
  -6   8   2        2.56      -15.52     13.48 o 
  -5   8   2       31.00       45.60     15.30 o 
  -4   8   2        9.87      -19.03     16.75 o 
  -3   8   2       13.65       21.43     16.60 o 
  -2   8   2        0.99      -28.12     14.06 o 
  -1   8   2       10.91       16.64     16.54 o 
   0   8   2       14.47       27.88     16.73 o 
   1   8   2        3.96       -4.31     15.81 o 
   2   8   2        1.85       15.60     13.01 o 
   3   8   2        0.11       15.54     14.43 o 
   4   8   2       20.01       23.83     13.34 o 
   5   8   2        1.84       16.37     15.92 o 
   6   8   2       29.06       51.89     19.11 o 
   7   8   2        1.35       -7.20     19.61 o 
   8   8   2        2.13       -1.15     20.67 o 
   9   8   2       77.75      100.72     26.70 o 
  10   8   2        2.40       -4.54     26.46 o 
  11   8   2        0.56        8.56     25.51 o 
  12   8   2        0.03      -30.30     24.87 o 
  13   8   2       27.19       11.11     27.80 o 
 -10   9   2       19.57       93.35     36.38 o 
  -9   9   2        8.78       25.71     33.84 o 
  -8   9   2       17.20       14.06     24.32 o 
  -7   9   2       13.25       42.93     31.60 o 
  -6   9   2       67.90      106.91     32.17 o 
  -5   9   2       58.12       90.49     31.11 o 
  -4   9   2       23.13       35.95     26.54 o 
  -3   9   2       11.71        3.97     27.10 o 
  -2   9   2        2.41       -0.87     24.65 o 
  -1   9   2       10.78       41.85     25.85 o 
   0   9   2      172.13      183.76     76.38 o 
   1   9   2       55.09       77.87     26.46 o 
   2   9   2      279.56      363.97     41.10 o 
   3   9   2       23.80       46.48     28.04 o 
   4   9   2       12.86       20.70     29.30 o 
   5   9   2        3.35       44.29     23.22 o 
   6   9   2       23.93       33.47     38.25 o 
   7   9   2        4.11       23.93     41.53 o 
   8   9   2       59.38       96.44     49.28 o 
   9   9   2       10.19       26.05     48.57 o 
  -3  10   2        1.85       12.67     36.60 o 
  -2  10   2        0.27       62.65     40.12 o 
  -1  10   2       16.30      130.23     40.12 o 
   0  10   2        2.80      106.29     38.72 o 
   1  10   2       19.43      126.00     38.01 o 
 -23   0   3       13.15      -51.34     96.44 o 
 -21   0   3       50.53       80.61     32.05 o 
 -19   0   3       30.23       30.51     24.26 o 
 -17   0   3      226.99      268.28     31.81 o 
 -15   0   3     2410.89     2277.08     95.70 o 
 -13   0   3      714.94      714.47     38.56 o 
 -11   0   3     2372.61     2250.55     78.23 o 
  -9   0   3     3616.51     4057.46    109.66 o 
  -7   0   3     3231.12     2787.02     71.97 o 
  -5   0   3    64429.92    64444.74   1533.06 o 
  -3   0   3        1.79       -7.72      3.99 o 
   3   0   3      100.94      124.96     19.66 o 
   5   0   3     4628.39     4912.96    171.62 o 
   7   0   3      174.57      146.46     21.65 o 
   9   0   3        0.74        5.62     14.19 o 
  11   0   3        0.25       12.29     15.74 o 
  13   0   3      318.38      340.71     37.44 o 
  15   0   3     1223.94     1142.99     98.51 o 
  17   0   3      354.89      372.46     46.44 o 
  19   0   3       32.19       20.24     31.07 o 
  21   0   3       69.82      107.79     39.15 o 
 -23   1   3        1.19       47.83     26.76 o 
 -22   1   3       14.11        7.87     22.91 o 
 -21   1   3       15.71       -8.64     18.90 o 
 -20   1   3       18.32       29.46     19.09 o 
 -19   1   3       46.78       41.74     18.83 o 
 -18   1   3      158.79      150.43     21.21 o 
 -17   1   3        0.57        8.32     15.72 o 
 -16   1   3        4.36      -15.87     14.29 o 
 -15   1   3       53.80       60.56     14.71 o 
 -14   1   3        9.73        2.77     10.31 o 
 -13   1   3       95.70       66.17     11.34 o 
 -12   1   3      243.74      206.91     14.52 o 
 -11   1   3      324.62      345.37     16.47 o 
 -10   1   3      616.77      597.79     19.81 o 
  -9   1   3     2668.98     2570.02     69.31 o 
  -8   1   3      561.82      561.79     16.12 o 
  -7   1   3     3970.10     4237.04     76.50 o 
  -6   1   3      557.21      646.01     19.02 o 
  -5   1   3     9152.37     9006.05    157.28 o 
  -4   1   3    11879.15    11265.11    210.51 o 
  -3   1   3     6068.11     5740.87    122.98 o 
  -2   1   3    13447.94    11883.60    301.30 o 
  -1   1   3     1723.02     1484.24     65.30 o 
   0   1   3    10635.68     9730.32    401.81 o 
   1   1   3    48035.22    44360.36   1259.99 o 
   2   1   3       21.55       35.01      7.46 o 
   3   1   3       88.26      104.35      8.89 o 
   4   1   3      150.43      192.04     12.04 o 
   5   1   3      120.97      137.93     11.02 o 
   6   1   3     1121.56     1295.80     36.28 o 
   7   1   3     3251.88     3707.93     89.10 o 
   8   1   3      531.35      578.45     24.19 o 
   9   1   3       96.54      116.09     23.79 o 
  10   1   3        0.28       -1.18     10.88 o 
  11   1   3      120.77      156.74     15.89 o 
  12   1   3      112.82      105.11     15.31 o 
  13   1   3      452.94      475.84     30.96 o 
  14   1   3      156.08      139.90     21.90 o 
  15   1   3        7.39        3.37     17.32 o 
  16   1   3        2.91       -1.98     17.10 o 
  17   1   3       77.95       73.16     21.38 o 
  18   1   3       57.69       37.98     21.27 o 
  19   1   3        2.44      -19.07     25.29 o 
  20   1   3       12.29        4.64     22.43 o 
  21   1   3        1.55      -13.26     23.79 o 
 -22   2   3       39.51       10.43     22.23 o 
 -21   2   3      142.34      136.84     26.33 o 
 -20   2   3      152.12      136.24     24.31 o 
 -19   2   3       14.26      -11.99     17.94 o 
 -18   2   3      181.59      175.36     22.59 o 
 -17   2   3      128.36      140.60     20.52 o 
 -16   2   3      152.70      163.83     34.00 o 
 -15   2   3      189.35      163.20     19.68 o 
 -14   2   3      683.98      692.94     31.00 o 
 -13   2   3      671.48      718.70     33.46 o 
 -12   2   3      853.37      894.84     31.55 o 
 -11   2   3     1292.28     1211.56     42.92 o 
 -10   2   3      555.55      648.18     24.02 o 
  -9   2   3       31.01       56.93      6.84 o 
  -8   2   3       24.62       27.03      7.29 o 
  -7   2   3        0.12        1.53      6.06 o 
  -6   2   3     1383.82     1473.86     33.50 o 
  -5   2   3      773.92      903.76     26.29 o 
  -4   2   3       55.85       54.91      6.42 o 
  -3   2   3     1356.31     1272.22     32.78 o 
  -2   2   3       12.19        1.07      6.93 o 
  -1   2   3      201.96      206.02     13.44 o 
   0   2   3     2168.58     1985.43     62.72 o 
   1   2   3     2668.32     2556.40     80.85 o 
   2   2   3     2622.24     2864.83     77.76 o 
   3   2   3      998.93      997.15     30.50 o 
   4   2   3        0.70       -1.89      7.18 o 
   5   2   3       84.26       88.03      7.60 o 
   6   2   3      916.65     1045.91     32.65 o 
   7   2   3     1316.44     1341.60     37.84 o 
   8   2   3        8.61       10.07      8.77 o 
   9   2   3      838.56     1007.53     34.56 o 
  10   2   3      313.86      385.59     21.24 o 
  11   2   3      107.38      126.93     14.88 o 
  12   2   3       47.07       26.37     14.61 o 
  13   2   3      469.13      501.00     31.67 o 
  14   2   3      327.15      372.01     27.69 o 
  15   2   3       25.27        7.27     17.37 o 
  16   2   3      482.80      483.64     33.96 o 
  17   2   3      123.57      139.66     23.86 o 
  18   2   3       36.05        6.23     20.48 o 
  19   2   3        4.41        4.36     23.26 o 
  20   2   3       24.85       -3.86     27.56 o 
  21   2   3        9.78       -4.04     28.33 o 
 -22   3   3       10.36       16.36     28.91 o 
 -21   3   3        2.40      -11.16     24.91 o 
 -20   3   3        0.56       16.74     21.49 o 
 -19   3   3        6.14        2.01     19.25 o 
 -18   3   3        0.15      -32.04     16.73 o 
 -17   3   3      530.05      500.73     34.19 o 
 -16   3   3        9.61       11.98     16.86 o 
 -15   3   3      602.81      622.51     44.00 o 
 -14   3   3       14.67        6.64     14.30 o 
 -13   3   3       37.92       38.41     14.68 o 
 -12   3   3        8.19       -3.92     10.11 o 
 -11   3   3      902.62      997.01     45.83 o 
 -10   3   3      252.46      290.57     17.33 o 
  -9   3   3     1269.67     1322.03     35.54 o 
  -8   3   3       95.49      110.10      9.81 o 
  -7   3   3      195.57      182.06     10.31 o 
  -6   3   3     2326.57     2385.50     55.19 o 
  -5   3   3      482.23      522.17     18.12 o 
  -4   3   3       11.30       11.81      6.93 o 
  -3   3   3      973.04     1084.19     38.85 o 
  -2   3   3       82.13      104.10      9.45 o 
  -1   3   3      585.61      573.87     24.59 o 
   0   3   3     1919.45     1666.53     53.24 o 
   1   3   3      128.42       87.71     17.27 o 
   2   3   3    16977.10    16942.29    572.92 o 
   3   3   3      176.46      186.98     15.32 o 
   4   3   3      262.28      264.43     15.49 o 
   5   3   3      783.87      935.36     28.38 o 
   6   3   3      748.42      903.60     29.09 o 
   7   3   3        2.99        2.83      7.23 o 
   8   3   3      891.86      947.33     28.30 o 
   9   3   3      169.19      151.87     14.20 o 
  10   3   3       40.43       31.58     12.19 o 
  11   3   3      704.65      711.44     30.21 o 
  12   3   3       29.82       39.23     15.83 o 
  13   3   3      174.90      161.19     22.96 o 
  14   3   3      201.67      228.95     23.49 o 
  15   3   3       10.49        4.73     17.03 o 
  16   3   3      194.25      200.39     25.50 o 
  17   3   3        7.06       -9.25     23.53 o 
  18   3   3       19.22       12.12     32.51 o 
  19   3   3        2.24      -47.87     23.93 o 
  20   3   3       28.04       -3.66     28.67 o 
 -21   4   3        0.01       18.43     25.07 o 
 -20   4   3       92.17       99.47     37.61 o 
 -19   4   3        1.02       12.54     22.71 o 
 -18   4   3      192.92      202.23     29.76 o 
 -17   4   3        3.01        6.14     20.63 o 
 -16   4   3       13.58       16.78     17.16 o 
 -15   4   3       24.22       55.18     18.77 o 
 -14   4   3      670.37      628.04     34.73 o 
 -13   4   3        0.04        0.39     12.30 o 
 -12   4   3      118.48      105.56     14.21 o 
 -11   4   3      372.06      360.16     18.92 o 
 -10   4   3       33.68       11.54      8.01 o 
  -9   4   3       48.22       46.61      9.07 o 
  -8   4   3       76.39       67.37      9.83 o 
  -7   4   3      288.08      306.44     16.11 o 
  -6   4   3      822.04      789.29     29.14 o 
  -5   4   3     1331.84     1392.95     42.07 o 
  -4   4   3      229.78      276.59     17.15 o 
  -3   4   3      810.40      780.83     31.26 o 
  -2   4   3      218.69      239.90     14.71 o 
  -1   4   3     2440.95     2493.56     78.71 o 
   0   4   3     1797.69     1890.40     68.58 o 
   1   4   3     5704.64     5975.77    181.85 o 
   2   4   3     1221.66     1205.08     42.98 o 
   3   4   3     2631.51     2577.76     84.09 o 
   4   4   3      188.92      144.58     10.08 o 
   5   4   3     2531.68     2585.82     71.50 o 
   6   4   3       21.09        7.03     11.70 o 
   7   4   3      602.48      599.00     25.93 o 
   8   4   3        1.02       -2.17     10.01 o 
   9   4   3      537.28      564.96     27.62 o 
  10   4   3        1.80       13.88     15.11 o 
  11   4   3       14.96       40.91     19.19 o 
  12   4   3      133.40      109.41     23.27 o 
  13   4   3       40.83       47.63     21.60 o 
  14   4   3      244.64      315.54     34.41 o 
  15   4   3       30.00      -13.97     20.88 o 
  16   4   3       20.76      -13.56     20.96 o 
  17   4   3       94.95       83.51     29.42 o 
  18   4   3        6.64      -30.30     23.49 o 
  19   4   3        8.05       16.08     29.40 o 
 -20   5   3        1.03       31.40     24.90 o 
 -19   5   3       19.47       66.70     25.77 o 
 -18   5   3       44.87       33.23     23.63 o 
 -17   5   3      123.58      106.46     25.13 o 
 -16   5   3       34.52       91.97     29.36 o 
 -15   5   3      117.36       74.67     22.77 o 
 -14   5   3       72.36       80.82     19.03 o 
 -13   5   3       19.99       14.40     25.73 o 
 -12   5   3       94.31      119.57     17.89 o 
 -11   5   3       83.14       80.18     16.68 o 
 -10   5   3      317.28      320.43     22.48 o 
  -9   5   3       11.03        2.66      9.19 o 
  -8   5   3      447.91      448.16     21.83 o 
  -7   5   3        0.92       -4.95     10.41 o 
  -6   5   3      120.12      124.07     15.95 o 
  -5   5   3       35.21       11.28     10.92 o 
  -4   5   3      224.20      187.23     16.20 o 
  -3   5   3      260.01      262.18     15.35 o 
  -2   5   3      163.15      151.56     11.01 o 
  -1   5   3        0.06        7.90      7.16 o 
   0   5   3      129.08      121.26     13.08 o 
   1   5   3      283.36      244.03     17.81 o 
   2   5   3      250.25      247.40     19.04 o 
   3   5   3       68.04       45.31     11.18 o 
   4   5   3       34.71       39.08     12.10 o 
   5   5   3       25.83       34.39      9.61 o 
   6   5   3       33.65        7.17      8.28 o 
   7   5   3      160.82      135.03     13.36 o 
   8   5   3      394.41      369.53     21.32 o 
   9   5   3      254.53      220.68     18.39 o 
  10   5   3      121.21      146.38     22.45 o 
  11   5   3      455.42      496.33     53.36 o 
  12   5   3      141.74      148.21     24.82 o 
  13   5   3      288.00      317.11     46.74 o 
  14   5   3        7.94        8.50     19.27 o 
  15   5   3        7.71       -1.45     20.66 o 
  16   5   3       10.71       26.67     24.07 o 
  17   5   3       50.70        5.25     24.39 o 
  18   5   3       44.95       -7.12     34.75 o 
 -18   6   3        0.05       -8.98     30.84 o 
 -17   6   3        2.82       11.91     29.08 o 
 -16   6   3        2.22       42.75     29.79 o 
 -15   6   3       24.52       45.98     27.74 o 
 -14   6   3        3.71       -9.69     23.24 o 
 -13   6   3       13.05       12.04     20.55 o 
 -12   6   3      147.53      147.22     25.05 o 
 -11   6   3        3.92       16.14     19.85 o 
 -10   6   3      101.22       90.75     18.30 o 
  -9   6   3        4.17      -13.92     13.75 o 
  -8   6   3      368.13      342.85     50.91 o 
  -7   6   3      283.43      300.28     33.73 o 
  -6   6   3        0.02        3.52     17.46 o 
  -5   6   3      129.42      102.61     16.17 o 
  -4   6   3     3140.61     3060.68     90.47 o 
  -3   6   3      292.85      260.26     19.45 o 
  -2   6   3     1657.40     1611.94     55.95 o 
  -1   6   3      957.92      955.13     36.35 o 
   0   6   3        5.27      -10.34      9.27 o 
   1   6   3       48.65       11.51     12.29 o 
   2   6   3     1753.49     1534.46     61.08 o 
   3   6   3      160.54      149.23     18.42 o 
   4   6   3      914.07      808.53     36.66 o 
   5   6   3       14.55       10.06      9.98 o 
   6   6   3        4.04        1.47     10.80 o 
   7   6   3        5.13        1.31     12.15 o 
   8   6   3       12.40        7.04     15.81 o 
   9   6   3       12.10       22.92     12.84 o 
  10   6   3      124.97      144.07     20.41 o 
  11   6   3        5.40       21.75     16.48 o 
  12   6   3      123.39       77.67     27.46 o 
  13   6   3        3.14      -19.99     23.36 o 
  14   6   3        0.67       -9.76     25.79 o 
  15   6   3        9.84       35.65     38.93 o 
  16   6   3       43.09       45.64     32.60 o 
  17   6   3        0.17       -0.55     31.50 o 
 -17   7   3        0.02      -22.51     28.92 o 
 -16   7   3       40.69       54.65     31.46 o 
 -15   7   3        1.77      -16.37     26.10 o 
 -14   7   3        7.64       13.85     26.62 o 
 -13   7   3        0.44       20.13     24.22 o 
 -12   7   3       26.34       20.00     24.58 o 
 -11   7   3       71.14       69.69     25.99 o 
 -10   7   3      123.52      144.36     29.49 o 
  -9   7   3       25.11        2.62     22.42 o 
  -8   7   3      737.35      681.04     50.82 o 
  -7   7   3       61.98       60.85     21.53 o 
  -6   7   3      165.05      193.07     27.44 o 
  -5   7   3       96.46       94.79     17.44 o 
  -4   7   3      614.91      618.20     35.51 o 
  -3   7   3       12.66        4.29     15.14 o 
  -2   7   3      824.01      788.52     39.83 o 
  -1   7   3        9.71       14.78     14.14 o 
   0   7   3       29.24       20.70     19.41 o 
   1   7   3       55.38       59.67     12.78 o 
   2   7   3       30.42       12.27     11.91 o 
   3   7   3       57.78       64.11     15.80 o 
   4   7   3       25.27       45.74     18.94 o 
   5   7   3       79.85       85.81     17.53 o 
   6   7   3       20.22       19.65     14.97 o 
   7   7   3       30.00       14.90     16.63 o 
   8   7   3       11.65       30.44     20.96 o 
   9   7   3       48.29       61.08     23.89 o 
  10   7   3        0.56       -7.92     20.71 o 
  11   7   3        4.42       -8.62     21.19 o 
  12   7   3       72.17      118.50     30.33 o 
  13   7   3       10.67       -3.34     25.97 o 
  14   7   3       23.20       -7.40     27.23 o 
  15   7   3       18.98       40.17     31.68 o 
 -14   8   3        0.12       36.59     33.02 o 
 -13   8   3        1.92       55.29     29.57 o 
 -12   8   3        4.53      -12.55     23.66 o 
 -11   8   3        1.18        3.31     23.66 o 
 -10   8   3        6.46       26.34     24.09 o 
  -9   8   3       61.65       82.58     26.20 o 
  -8   8   3       43.18       38.04     27.88 o 
  -7   8   3        2.06        0.86     18.15 o 
  -6   8   3        0.02      -10.23     16.14 o 
  -5   8   3        2.13      -12.07     15.21 o 
  -4   8   3       60.58       92.33     20.63 o 
  -3   8   3       13.13       -2.44     16.12 o 
  -2   8   3       76.62       90.81     19.51 o 
  -1   8   3        2.49        5.26     15.57 o 
   0   8   3        6.71      -10.91     15.33 o 
   1   8   3        0.04      -11.87     13.11 o 
   2   8   3      165.90      171.30     19.99 o 
   3   8   3       92.44       65.93     19.78 o 
   4   8   3      238.51      288.61     30.64 o 
   5   8   3       42.29       61.59     18.11 o 
   6   8   3      123.86      142.92     27.23 o 
   7   8   3       17.75       -4.39     19.02 o 
   8   8   3        0.02      -19.15     21.27 o 
   9   8   3       24.88       22.30     24.30 o 
  10   8   3       82.30       75.09     27.44 o 
  11   8   3       27.25       61.25     28.88 o 
  12   8   3       22.52       53.71     29.04 o 
 -10   9   3       34.65       79.59     37.35 o 
  -9   9   3       48.83      108.24     37.29 o 
  -8   9   3       45.78       77.29     43.64 o 
  -7   9   3       23.07       65.23     31.62 o 
  -6   9   3        1.68       31.74     33.44 o 
  -5   9   3        0.39       59.71     34.84 o 
  -4   9   3        8.29       11.93     27.54 o 
  -3   9   3       26.65       84.35     29.87 o 
  -2   9   3        6.58       26.08     32.73 o 
  -1   9   3       84.91       82.47     60.19 o 
   0   9   3        6.16       13.66     24.87 o 
   1   9   3        1.19       41.71     28.16 o 
   2   9   3        8.41       42.94     28.87 o 
   3   9   3       11.44       55.01     35.20 o 
   4   9   3       12.34       54.64     21.88 o 
   5   9   3        0.67      -16.73     22.03 o 
   6   9   3        0.01       -2.34     60.54 o 
   7   9   3       16.34       -2.11     40.83 o 
   8   9   3        7.98       24.64     40.83 o 
  -2  10   3        0.01       99.96     41.53 o 
  -1  10   3        5.60      141.49     42.24 o 
   0  10   3       10.22      128.82     41.53 o 
 -22   0   4       22.33       75.87     33.09 o 
 -20   0   4       56.06       40.10     26.24 o 
 -18   0   4        0.00       23.42     21.16 o 
 -16   0   4       50.90       43.55     21.44 o 
 -14   0   4     1438.91     1430.71     58.75 o 
 -12   0   4        0.24        3.55     12.15 o 
 -10   0   4     4064.95     3889.00    130.82 o 
  -8   0   4     4733.62     4878.58    122.24 o 
  -6   0   4    17456.67    17482.36    419.66 o 
  -4   0   4    27821.17    26034.25    669.22 o 
  -2   0   4       56.70       74.44     14.43 o 
   0   0   4     4259.73     4201.66    216.52 o 
   2   0   4     4172.40     3501.51    183.42 o 
   4   0   4    11458.22    10484.20    559.27 o 
   6   0   4        7.13        3.03     14.82 o 
   8   0   4      289.83      306.12     25.33 o 
  10   0   4      427.37      409.70     31.79 o 
  12   0   4        5.72       14.36     20.58 o 
  14   0   4       79.76       72.63     27.55 o 
  16   0   4       40.99        5.52     25.85 o 
  18   0   4       44.00       58.99     31.78 o 
  20   0   4        4.01       -2.61     29.41 o 
 -23   1   4        2.26        3.42     24.93 o 
 -22   1   4        3.64        1.68     21.97 o 
 -21   1   4        0.14      -28.61     19.36 o 
 -20   1   4      110.06      104.64     21.55 o 
 -19   1   4      319.84      292.99     26.07 o 
 -18   1   4       32.64       19.23     15.98 o 
 -17   1   4        1.56      -16.40     13.72 o 
 -16   1   4      783.16      751.32     34.26 o 
 -15   1   4       27.16       18.15     12.29 o 
 -14   1   4      390.01      356.65     19.85 o 
 -13   1   4       44.69       43.53     10.96 o 
 -12   1   4     1507.89     1493.32     40.91 o 
 -11   1   4     1708.74     1729.59     41.15 o 
 -10   1   4     8528.37     8705.24    181.11 o 
  -9   1   4      198.01      195.46     10.83 o 
  -8   1   4      851.13      879.21     25.89 o 
  -7   1   4        2.50       -3.23      5.39 o 
  -6   1   4     1133.44     1144.98     23.82 o 
  -5   1   4      671.24      740.93     18.18 o 
  -4   1   4     6382.98     6419.09    121.63 o 
  -3   1   4      412.46      438.85     14.00 o 
  -2   1   4    15471.52    14204.49    406.17 o 
  -1   1   4      192.76      160.54     11.22 o 
   0   1   4     7688.79     7282.96    234.34 o 
   1   1   4     2712.37     2561.79     85.42 o 
   2   1   4     2402.61     2342.32     69.97 o 
   3   1   4       80.24       81.04     10.51 o 
   4   1   4      475.15      569.83     24.10 o 
   5   1   4      560.67      587.98     25.80 o 
   6   1   4       89.91       65.81     11.18 o 
   7   1   4       71.27       61.03     12.58 o 
   8   1   4      854.23      842.14     44.31 o 
   9   1   4       73.34       63.31     12.42 o 
  10   1   4      432.90      503.27     26.47 o 
  11   1   4      125.56      137.62     15.79 o 
  12   1   4       13.84      -12.23     15.43 o 
  13   1   4       41.61       27.89     16.97 o 
  14   1   4       20.67       31.02     18.13 o 
  15   1   4        6.11       24.29     18.37 o 
  16   1   4       29.80       32.58     19.36 o 
  17   1   4       31.00       -2.65     19.35 o 
  18   1   4      104.77      119.76     24.60 o 
  19   1   4       54.82       49.59     23.09 o 
  20   1   4       29.68       32.24     23.45 o 
  21   1   4        6.76      -14.00     24.64 o 
 -23   2   4       13.11       33.46     25.87 o 
 -22   2   4       66.41       49.77     23.69 o 
 -21   2   4        4.87       26.09     25.24 o 
 -20   2   4       78.30       70.09     23.45 o 
 -19   2   4       17.18       26.79     19.31 o 
 -18   2   4       75.28       21.65     18.35 o 
 -17   2   4      149.42      145.57     20.82 o 
 -16   2   4      841.03      752.30     36.94 o 
 -15   2   4      478.86      487.34     26.50 o 
 -14   2   4      235.67      227.60     18.61 o 
 -13   2   4      453.25      508.08     23.50 o 
 -12   2   4       28.30       18.37      9.45 o 
 -11   2   4      914.33      901.55     32.05 o 
 -10   2   4      614.48      706.59     23.12 o 
  -9   2   4        3.97       -1.23      7.26 o 
  -8   2   4      426.88      474.53     18.24 o 
  -7   2   4      926.76     1038.96     27.54 o 
  -6   2   4     1598.83     1442.22     34.29 o 
  -5   2   4     1753.28     1490.39     36.05 o 
  -4   2   4     2909.29     2715.21     64.12 o 
  -3   2   4     4529.04     4170.48    120.61 o 
  -2   2   4      866.69      813.84     30.99 o 
  -1   2   4      144.27      104.60     13.90 o 
   0   2   4     4217.75     4213.28    133.99 o 
   1   2   4     3894.76     3769.71    120.81 o 
   2   2   4      712.10      638.04     21.64 o 
   3   2   4     2854.97     2655.77     73.70 o 
   4   2   4     1071.01     1029.40     30.67 o 
   5   2   4     3352.24     3916.52    100.09 o 
   6   2   4     1078.17     1316.76     34.80 o 
   7   2   4      361.52      383.99     17.75 o 
   8   2   4        0.03       -9.24      8.73 o 
   9   2   4      358.64      375.66     32.10 o 
  10   2   4      115.87      147.25     16.70 o 
  11   2   4      281.36      324.28     25.01 o 
  12   2   4        4.85       13.50     15.35 o 
  13   2   4       54.02       17.86     18.09 o 
  14   2   4      606.18      592.13     36.27 o 
  15   2   4       16.74      -18.95     16.80 o 
  16   2   4       16.25       13.14     19.10 o 
  17   2   4      349.48      316.77     38.14 o 
  18   2   4       99.69       42.93     21.86 o 
  19   2   4       20.09      -16.71     27.23 o 
  20   2   4        3.60      -15.44     28.09 o 
 -22   3   4        1.21      -17.24     25.71 o 
 -21   3   4        0.64      -17.58     22.86 o 
 -20   3   4        2.13       43.82     21.24 o 
 -19   3   4       38.42       38.45     20.86 o 
 -18   3   4       46.92       33.50     19.77 o 
 -17   3   4      107.50       89.45     20.64 o 
 -16   3   4       15.19       34.83     17.51 o 
 -15   3   4      272.14      281.13     23.85 o 
 -14   3   4      243.32      264.25     21.73 o 
 -13   3   4     1046.15     1045.14     39.08 o 
 -12   3   4       21.03       17.55     10.01 o 
 -11   3   4      711.87      758.11     28.08 o 
 -10   3   4      164.27      160.67     12.78 o 
  -9   3   4      142.68      161.81     11.53 o 
  -8   3   4       26.02       30.24      7.80 o 
  -7   3   4     1237.81     1368.79     34.73 o 
  -6   3   4        2.56       -4.12      6.73 o 
  -5   3   4      349.11      351.51     13.45 o 
  -4   3   4       92.01      113.79      9.04 o 
  -3   3   4      171.01      127.07     12.49 o 
  -2   3   4      775.67      739.21     39.42 o 
  -1   3   4     1341.74     1427.09     63.56 o 
   0   3   4     2886.83     2543.78     89.40 o 
   1   3   4      476.79      385.79     21.23 o 
   2   3   4     3318.51     3325.53    117.94 o 
   3   3   4      607.29      691.52     23.74 o 
   4   3   4      756.03      756.30     26.45 o 
   5   3   4        0.01        1.99      7.28 o 
   6   3   4      677.61      766.34     26.95 o 
   7   3   4       31.23       42.79     10.62 o 
   8   3   4     1121.09     1160.18     35.32 o 
   9   3   4       29.78       31.82      9.36 o 
  10   3   4        7.62        8.97     11.33 o 
  11   3   4       88.96      100.97     15.28 o 
  12   3   4      467.14      474.27     29.62 o 
  13   3   4       52.69       46.69     17.10 o 
  14   3   4      108.55       95.45     19.77 o 
  15   3   4        7.38        1.91     17.83 o 
  16   3   4       25.83       11.99     25.73 o 
  17   3   4        5.88      -48.98     39.93 o 
  18   3   4        5.23      -18.81     25.56 o 
  19   3   4       14.81      -33.49     26.40 o 
  20   3   4        6.72      -23.55     28.52 o 
 -21   4   4        1.86      -10.62     24.19 o 
 -20   4   4       20.89       -3.74     22.57 o 
 -19   4   4        0.00        6.95     21.64 o 
 -18   4   4       20.73        4.47     21.07 o 
 -17   4   4      103.21       73.59     20.46 o 
 -16   4   4      200.17      250.23     25.36 o 
 -15   4   4        0.07      -13.24     13.69 o 
 -14   4   4     1173.53     1185.05     49.35 o 
 -13   4   4      447.56      457.60     26.19 o 
 -12   4   4        3.16       -1.12     10.67 o 
 -11   4   4      384.41      379.14     21.05 o 
 -10   4   4       40.08       20.16      9.70 o 
  -9   4   4        8.74        5.91      7.04 o 
  -8   4   4      396.31      393.43     20.13 o 
  -7   4   4      123.50      131.54     13.36 o 
  -6   4   4      103.51      132.36     10.77 o 
  -5   4   4       27.92       19.18      7.78 o 
  -4   4   4      110.16      121.83     13.56 o 
  -3   4   4      375.47      377.22     33.33 o 
  -2   4   4       49.66       60.53      8.79 o 
  -1   4   4       19.36       44.10     12.22 o 
   0   4   4        0.52       -6.92     13.21 o 
   1   4   4      383.93      423.43     19.81 o 
   2   4   4        7.23       -6.60     11.03 o 
   3   4   4      446.30      418.26     25.00 o 
   4   4   4        7.55        8.59      9.68 o 
   5   4   4     2078.39     1917.05     55.50 o 
   6   4   4      477.03      550.48     23.85 o 
   7   4   4       72.15       76.09     11.76 o 
   8   4   4       56.84       63.39     12.49 o 
   9   4   4      802.60      747.26     35.01 o 
  10   4   4      117.73      141.18     20.53 o 
  11   4   4      544.25      533.80     41.76 o 
  12   4   4      246.45      226.47     28.36 o 
  13   4   4      124.27      103.62     24.96 o 
  14   4   4       18.91       21.97     21.70 o 
  15   4   4        0.42        5.87     21.83 o 
  16   4   4        0.01      -12.91     22.22 o 
  17   4   4        7.12      -12.71     28.28 o 
  18   4   4        0.37      -25.92     27.17 o 
  19   4   4        3.23       -4.88     28.91 o 
 -20   5   4        3.55       -6.45     23.29 o 
 -19   5   4       13.64       67.77     25.01 o 
 -18   5   4       63.15       96.68     25.71 o 
 -17   5   4       24.33       11.65     20.71 o 
 -16   5   4       42.13       42.55     22.07 o 
 -15   5   4       20.55       42.61     22.43 o 
 -14   5   4        6.58        2.25     20.05 o 
 -13   5   4        0.20       27.20     16.25 o 
 -12   5   4       88.81       83.14     16.22 o 
 -11   5   4      285.66      326.77     22.69 o 
 -10   5   4       45.12       23.38     13.28 o 
  -9   5   4       49.77       52.98     10.18 o 
  -8   5   4       81.84       79.85     12.79 o 
  -7   5   4       12.55        8.51      8.16 o 
  -6   5   4      438.23      421.50     21.70 o 
  -5   5   4        2.66        7.32      8.13 o 
  -4   5   4      198.78      201.02     13.33 o 
  -3   5   4      374.45      362.25     19.97 o 
  -2   5   4       37.83       49.30     13.51 o 
  -1   5   4     2227.85     2187.63     71.57 o 
   0   5   4      296.16      287.79     16.87 o 
   1   5   4     1280.45     1226.63     50.24 o 
   2   5   4      308.63      312.89     19.71 o 
   3   5   4      179.19      177.17     16.54 o 
   4   5   4       36.55       42.24     10.18 o 
   5   5   4      130.48      117.12     11.00 o 
   6   5   4       36.85       27.45      9.65 o 
   7   5   4       55.63       79.85     11.86 o 
   8   5   4      367.77      341.63     21.27 o 
   9   5   4      370.13      453.93     28.23 o 
  10   5   4        0.66       -4.07     16.89 o 
  11   5   4        0.90       10.71     18.19 o 
  12   5   4       42.48       64.34     21.53 o 
  13   5   4        8.66       -6.11     19.64 o 
  14   5   4        1.30        3.23     20.42 o 
  15   5   4       41.60       28.97     30.38 o 
  16   5   4        1.12       -8.43     23.27 o 
  17   5   4       19.62       35.07     26.76 o 
  18   5   4        3.52       53.40     47.52 o 
 -19   6   4       16.18       12.81     32.31 o 
 -18   6   4        3.72      -21.90     27.00 o 
 -17   6   4       10.67      -22.07     27.70 o 
 -16   6   4        0.01       20.37     28.30 o 
 -15   6   4       61.72       86.89     31.92 o 
 -14   6   4        0.02       30.85     27.24 o 
 -13   6   4      400.07      490.11     72.34 o 
 -12   6   4        4.66        6.80     30.99 o 
 -11   6   4      254.38      273.23     28.82 o 
 -10   6   4        5.56       16.43     14.47 o 
  -9   6   4       98.04       74.22     17.45 o 
  -8   6   4       52.83       52.48     16.24 o 
  -7   6   4     2046.25     2119.51    102.85 o 
  -6   6   4      310.49      319.93     24.49 o 
  -5   6   4      284.72      278.63     19.24 o 
  -4   6   4        1.57       15.64     11.53 o 
  -3   6   4        0.02       -5.36      9.92 o 
  -2   6   4        7.54       -9.55      8.30 o 
  -1   6   4      405.57      436.80     20.55 o 
   0   6   4        0.43       -3.89     10.03 o 
   1   6   4       64.39       61.89     14.45 o 
   2   6   4        1.52       -6.45     12.72 o 
   3   6   4      148.99      148.08     19.38 o 
   4   6   4        2.40        2.30     12.14 o 
   5   6   4       97.11      121.62     13.31 o 
   6   6   4       55.81       33.94     12.61 o 
   7   6   4       29.53       47.46     17.46 o 
   8   6   4        5.81       -0.11     15.85 o 
   9   6   4      341.57      285.20     23.13 o 
  10   6   4      104.53       87.72     19.03 o 
  11   6   4        0.90        1.24     20.68 o 
  12   6   4       10.36        4.74     24.38 o 
  13   6   4       15.38        7.07     26.54 o 
  14   6   4       11.38      -17.84     25.90 o 
  15   6   4       51.87       52.33     32.25 o 
  16   6   4       12.19       12.63     32.59 o 
 -17   7   4        0.62       18.59     29.40 o 
 -16   7   4        0.01       -2.47     27.15 o 
 -15   7   4        0.12      -19.92     26.10 o 
 -14   7   4       11.76       39.57     28.57 o 
 -13   7   4       17.37       40.29     27.43 o 
 -12   7   4       20.17        7.15     23.46 o 
 -11   7   4       17.02       43.55     24.25 o 
 -10   7   4       78.56       49.84     23.90 o 
  -9   7   4       96.85       85.98     27.68 o 
  -8   7   4        0.23      -11.24     16.52 o 
  -7   7   4      664.63      607.76     46.82 o 
  -6   7   4        4.96       13.85     13.17 o 
  -5   7   4      244.72      221.18     21.79 o 
  -4   7   4        5.67       11.94     12.74 o 
  -3   7   4      175.82      170.00     19.69 o 
  -2   7   4       14.75        0.85     18.14 o 
  -1   7   4     1096.47      992.57     39.47 o 
   0   7   4      227.22      205.13     19.96 o 
   1   7   4      126.33      114.65     15.44 o 
   2   7   4       34.00       24.22     16.17 o 
   3   7   4       53.86       43.15     17.83 o 
   4   7   4        0.02       -4.20     16.62 o 
   5   7   4      319.27      286.48     28.68 o 
   6   7   4       18.14       26.43     22.25 o 
   7   7   4       12.82       23.98     17.51 o 
   8   7   4       55.72       73.37     22.30 o 
   9   7   4       67.38       54.17     34.83 o 
  10   7   4        4.36       11.94     23.09 o 
  11   7   4        0.35        8.64     30.15 o 
  12   7   4       22.59       33.00     27.06 o 
  13   7   4       14.03       25.83     27.71 o 
  14   7   4        1.19        6.06     31.92 o 
 -14   8   4       30.09       37.41     29.27 o 
 -13   8   4       37.74       93.16     29.97 o 
 -12   8   4        1.72       16.20     25.03 o 
 -11   8   4        3.16      -13.14     23.05 o 
 -10   8   4       55.83       43.88     25.06 o 
  -9   8   4      104.35      136.45     73.14 o 
  -8   8   4       40.40       57.88     23.91 o 
  -7   8   4      123.83      119.55     35.08 o 
  -6   8   4        4.97        9.50     26.88 o 
  -5   8   4       24.44       29.84     28.16 o 
  -4   8   4        1.82      -33.06     25.10 o 
  -3   8   4       29.58       15.71     17.47 o 
  -2   8   4        0.89       -3.46     14.93 o 
  -1   8   4       17.81       11.11     16.22 o 
   0   8   4       93.82      102.29     21.17 o 
   1   8   4       18.26        5.90     13.45 o 
   2   8   4       58.42       68.34     17.02 o 
   3   8   4       40.84       58.45     17.34 o 
   4   8   4       43.65       37.45     19.56 o 
   5   8   4      109.84      106.40     20.26 o 
   6   8   4       19.39      -11.93     19.21 o 
   7   8   4       10.59       19.29     36.57 o 
   8   8   4        7.00        1.01     23.49 o 
   9   8   4        5.40        9.68     23.44 o 
  10   8   4        0.47        3.70     24.52 o 
  11   8   4       10.82       -0.91     24.98 o 
  12   8   4       17.45       24.54     28.14 o 
 -10   9   4        0.30       41.17     34.67 o 
  -9   9   4        1.61       26.56     33.57 o 
  -8   9   4       54.27       36.31     33.07 o 
  -7   9   4        5.74        5.31     38.36 o 
  -6   9   4       67.34       92.57     39.07 o 
  -5   9   4        2.90      -15.33     28.59 o 
  -4   9   4        0.01       16.54     28.87 o 
  -3   9   4       14.79       47.40     30.46 o 
  -2   9   4       83.80      123.09     33.57 o 
  -1   9   4       37.26      118.88     31.67 o 
   0   9   4       52.61      107.02     33.84 o 
   1   9   4        2.97       26.05     42.24 o 
   2   9   4        9.51      -17.32     81.30 o 
   3   9   4        5.84        8.41     46.11 o 
   4   9   4       61.77       68.32     23.61 o 
   5   9   4        2.63       17.12     28.87 o 
   6   9   4      132.36      131.64     46.46 o 
   7   9   4       34.28       68.99     47.16 o 
   8   9   4        6.47       64.76     47.16 o 
 -23   0   5        8.29      -43.37     31.56 o 
 -21   0   5       75.81       76.19     27.92 o 
 -19   0   5      143.09      113.55     27.23 o 
 -17   0   5        4.86      -10.45     25.69 o 
 -15   0   5     1344.23     1298.36     68.18 o 
 -13   0   5     2961.93     2996.45    103.03 o 
 -11   0   5     4514.69     4376.92    141.57 o 
  -9   0   5     3291.32     3321.32     91.75 o 
  -7   0   5    13070.99    12490.75    302.26 o 
  -5   0   5     1399.61     1280.88     38.11 o 
  -3   0   5    60010.10    57964.90   1802.46 o 
  -1   0   5    35370.27    35729.91   1797.89 o 
   1   0   5     3380.59     3141.70    165.75 o 
   3   0   5      847.66      821.03     56.67 o 
   5   0   5      235.42      276.61     32.60 o 
   7   0   5      501.94      575.69     40.12 o 
   9   0   5     1057.07     1162.78     79.45 o 
  11   0   5       75.77       87.56     20.73 o 
  13   0   5      673.69      638.72     52.32 o 
  15   0   5      477.82      482.05     48.76 o 
  17   0   5        2.61      -16.74     26.90 o 
  19   0   5       12.89      -45.79     28.01 o 
 -23   1   5        3.71       21.88     23.68 o 
 -22   1   5       98.91       32.26     22.91 o 
 -21   1   5       65.18       37.63     22.19 o 
 -20   1   5       10.28       20.86     18.56 o 
 -19   1   5        3.12       26.43     16.63 o 
 -18   1   5       90.51       81.93     17.72 o 
 -17   1   5       63.70       62.90     16.01 o 
 -16   1   5       47.53       44.43     15.96 o 
 -15   1   5      101.48       78.61     13.91 o 
 -14   1   5        0.01       15.82     10.61 o 
 -13   1   5      545.84      512.29     22.28 o 
 -12   1   5       24.09        1.07      9.35 o 
 -11   1   5       55.24       45.72      9.43 o 
 -10   1   5     1490.94     1447.64     39.51 o 
  -9   1   5      413.84      345.25     13.59 o 
  -8   1   5      821.38      870.57     20.64 o 
  -7   1   5     6558.01     6527.44    116.86 o 
  -6   1   5     2430.35     2566.09     49.92 o 
  -5   1   5       19.80       16.19      5.32 o 
  -4   1   5      751.90      756.16     19.74 o 
  -3   1   5     4944.92     4491.84    120.16 o 
  -2   1   5     3320.01     3146.97    104.44 o 
  -1   1   5     4257.81     3545.13    116.84 o 
   0   1   5     2456.40     2378.43     80.18 o 
   1   1   5     9231.08     8195.69    241.05 o 
   2   1   5      412.45      402.03     20.28 o 
   3   1   5     1697.03     1882.90     66.97 o 
   4   1   5      321.02      305.68     17.56 o 
   5   1   5      565.03      584.85     26.32 o 
   6   1   5      327.01      327.55     24.27 o 
   7   1   5      285.65      360.12     24.27 o 
   8   1   5        3.87        7.87     10.28 o 
   9   1   5       15.07        9.62     11.15 o 
  10   1   5       27.81       22.52     12.17 o 
  11   1   5      104.14       98.83     17.09 o 
  12   1   5      543.85      561.83     33.23 o 
  13   1   5      162.95      138.10     21.05 o 
  14   1   5        0.03      -13.36     16.90 o 
  15   1   5        2.88       16.58     18.53 o 
  16   1   5        5.60        9.27     19.13 o 
  17   1   5       20.26       10.83     20.01 o 
  18   1   5       16.18       37.83     21.74 o 
  19   1   5        0.01      -23.27     21.07 o 
  20   1   5        5.14       -1.21     22.43 o 
 -23   2   5       59.52       22.04     25.77 o 
 -22   2   5       36.95       81.17     24.94 o 
 -21   2   5        7.00       31.41     21.61 o 
 -20   2   5       10.42       32.69     20.36 o 
 -19   2   5        4.80      -13.62     17.82 o 
 -18   2   5       54.42       54.87     18.00 o 
 -17   2   5        0.62        5.79     15.80 o 
 -16   2   5      510.68      493.00     33.51 o 
 -15   2   5      700.54      610.43     35.62 o 
 -14   2   5      437.01      485.30     23.48 o 
 -13   2   5      138.60      126.65     12.68 o 
 -12   2   5       32.74       18.46      8.76 o 
 -11   2   5       14.13       19.66      9.61 o 
 -10   2   5       93.73       94.56      9.94 o 
  -9   2   5     1702.36     1668.41     38.04 o 
  -8   2   5       41.70       40.70      7.13 o 
  -7   2   5        0.20      -10.31      5.69 o 
  -6   2   5     2142.60     2226.46     47.16 o 
  -5   2   5      235.31      275.95     11.04 o 
  -4   2   5        0.09       -4.34      6.08 o 
  -3   2   5      177.50      144.02     16.63 o 
  -2   2   5     1727.76     1529.33     61.15 o 
  -1   2   5      355.50      421.22     24.32 o 
   0   2   5     2080.45     1992.80     66.89 o 
   1   2   5      968.38     1017.18     33.38 o 
   2   2   5      262.13      255.21     14.24 o 
   3   2   5       10.35       14.44      9.10 o 
   4   2   5      484.79      452.89     17.76 o 
   5   2   5     2412.56     2305.58     66.41 o 
   6   2   5       73.57       88.12     12.00 o 
   7   2   5        6.28       -6.85      9.65 o 
   8   2   5        2.04      -19.74      9.87 o 
   9   2   5       22.05       16.97     27.15 o 
  10   2   5        0.45       -7.33     11.11 o 
  11   2   5      285.94      229.11     21.27 o 
  12   2   5      889.69      833.20     45.06 o 
  13   2   5        0.06      -13.61     16.48 o 
  14   2   5       30.64       39.04     18.89 o 
  15   2   5        2.90      -33.34     16.99 o 
  16   2   5        0.17       15.51     18.83 o 
  17   2   5        7.53       29.74     20.67 o 
  18   2   5        0.01      -39.55     19.77 o 
  19   2   5       13.59       -0.05     27.71 o 
  20   2   5        5.64       15.94     30.30 o 
 -22   3   5       32.28       15.75     24.84 o 
 -21   3   5       43.01       65.03     23.83 o 
 -20   3   5        1.84        6.86     19.85 o 
 -19   3   5       92.89      137.60     23.56 o 
 -18   3   5       88.88       51.50     19.26 o 
 -17   3   5      110.81      100.58     22.34 o 
 -16   3   5      125.37      100.27     19.67 o 
 -15   3   5      182.80      150.40     19.26 o 
 -14   3   5       69.73       45.45     14.99 o 
 -13   3   5      633.62      621.41     33.99 o 
 -12   3   5       45.37       38.13     10.33 o 
 -11   3   5      805.04      839.41     30.34 o 
 -10   3   5       28.23       38.39     10.07 o 
  -9   3   5        6.52        2.96      8.14 o 
  -8   3   5       24.57       23.02      7.50 o 
  -7   3   5      362.38      407.35     18.98 o 
  -6   3   5      127.89      138.86      9.57 o 
  -5   3   5      194.14      198.32     10.66 o 
  -4   3   5       68.11       55.52     10.06 o 
  -3   3   5      295.67      309.91     16.64 o 
  -2   3   5      777.84      581.54     28.69 o 
  -1   3   5        0.19      -17.89      8.95 o 
   0   3   5     5615.75     5225.47    184.86 o 
   1   3   5     1251.93     1357.12     46.94 o 
   2   3   5      613.99      674.42     26.22 o 
   3   3   5     1030.64     1138.28     35.29 o 
   4   3   5     2031.11     2166.51     61.88 o 
   5   3   5        1.67        7.18      9.04 o 
   6   3   5      204.42      212.27     15.65 o 
   7   3   5      609.02      627.62     27.19 o 
   8   3   5       54.88       69.86     12.97 o 
   9   3   5       15.84        8.28      9.41 o 
  10   3   5       60.89       42.72     12.63 o 
  11   3   5       73.11       81.69     17.55 o 
  12   3   5      243.65      265.98     29.29 o 
  13   3   5       84.38       82.44     20.14 o 
  14   3   5       92.94       59.99     20.04 o 
  15   3   5       13.85       26.68     24.26 o 
  16   3   5       18.96       -7.86     24.42 o 
  17   3   5        1.47      -18.55     24.65 o 
  18   3   5        2.97      -31.06     25.86 o 
  19   3   5       14.54       18.68     30.32 o 
 -21   4   5        0.02       -0.31     28.65 o 
 -20   4   5       17.37       -0.51     21.78 o 
 -19   4   5        4.77      -30.21     19.67 o 
 -18   4   5        7.81       -2.57     21.01 o 
 -17   4   5       99.91       78.89     20.56 o 
 -16   4   5      160.38      147.28     21.89 o 
 -15   4   5        2.43      -21.10     13.50 o 
 -14   4   5       84.63       74.43     15.43 o 
 -13   4   5        1.38       -7.35     13.37 o 
 -12   4   5      111.11      103.28     14.80 o 
 -11   4   5       18.22       -2.93     13.97 o 
 -10   4   5       85.83       98.35     11.96 o 
  -9   4   5       94.32       96.37     11.05 o 
  -8   4   5        2.00        2.66     10.89 o 
  -7   4   5       76.54       75.10      8.29 o 
  -6   4   5      274.79      232.54     14.22 o 
  -5   4   5      517.60      478.37     22.97 o 
  -4   4   5       14.41       14.20     13.51 o 
  -3   4   5     1665.92     1530.12     60.91 o 
  -2   4   5        0.94       -6.15     14.78 o 
  -1   4   5      406.89      378.07     26.89 o 
   0   4   5      165.94      155.00     11.73 o 
   1   4   5     1351.82     1377.37     53.87 o 
   2   4   5     1639.61     1732.17     66.83 o 
   3   4   5     1097.08     1025.56     45.14 o 
   4   4   5      440.48      468.47     22.00 o 
   5   4   5      231.93      258.23     17.35 o 
   6   4   5       43.33       42.45     10.40 o 
   7   4   5        0.16       -3.68      9.92 o 
   8   4   5        2.63      -10.07     11.47 o 
   9   4   5      847.74      915.87     36.48 o 
  10   4   5      142.79      145.52     17.70 o 
  11   4   5       25.77       42.59     16.63 o 
  12   4   5      373.47      339.08     33.39 o 
  13   4   5       79.37       75.48     24.32 o 
  14   4   5       38.84       32.30     27.36 o 
  15   4   5       88.36       93.42     37.71 o 
  16   4   5       46.59       19.08     28.03 o 
  17   4   5        0.59       -7.73     28.15 o 
  18   4   5       48.03       12.33     36.78 o 
 -20   5   5        0.49       19.84     24.75 o 
 -19   5   5       58.44       64.11     24.43 o 
 -18   5   5       57.99       61.01     29.65 o 
 -17   5   5       10.19       13.72     25.74 o 
 -16   5   5        0.44        0.48     29.87 o 
 -15   5   5       71.35      136.98     26.75 o 
 -14   5   5      415.83      470.01     43.93 o 
 -13   5   5       49.60       93.55     19.33 o 
 -12   5   5      460.04      463.15     28.08 o 
 -11   5   5       71.58       58.37     14.65 o 
 -10   5   5       79.07       67.02     13.07 o 
  -9   5   5       35.77       20.52     13.64 o 
  -8   5   5        0.15        2.14      9.03 o 
  -7   5   5      295.83      336.36     18.30 o 
  -6   5   5      432.52      456.55     20.41 o 
  -5   5   5      411.32      433.99     24.60 o 
  -4   5   5       27.27       51.15     14.14 o 
  -3   5   5      130.84      162.28     18.25 o 
  -2   5   5        3.14        0.83     11.27 o 
  -1   5   5       14.17       21.27     11.48 o 
   0   5   5       27.49       40.22     13.61 o 
   1   5   5      318.29      258.60     21.44 o 
   2   5   5       32.98       10.96      8.45 o 
   3   5   5       20.01        6.22     10.70 o 
   4   5   5        0.48        3.13     10.20 o 
   5   5   5       32.17       37.93      9.33 o 
   6   5   5      110.30      101.42     12.65 o 
   7   5   5       26.80       41.58     11.95 o 
   8   5   5      366.35      406.29     27.41 o 
   9   5   5       15.96       -3.67     13.38 o 
  10   5   5        6.43        4.11     16.88 o 
  11   5   5      412.78      399.01     34.71 o 
  12   5   5        8.18       12.05     20.04 o 
  13   5   5        0.98      -35.42     18.85 o 
  14   5   5        0.55      -15.17     20.39 o 
  15   5   5       45.19       21.71     35.36 o 
  16   5   5        7.71       11.01     27.65 o 
  17   5   5       17.46       11.67     29.63 o 
 -19   6   5       10.07       11.46     29.03 o 
 -18   6   5        2.00       -3.67     30.79 o 
 -17   6   5        6.16       17.62     30.58 o 
 -16   6   5        1.11       11.93     27.52 o 
 -15   6   5        1.24       14.13     27.03 o 
 -14   6   5       34.33        8.89     31.75 o 
 -13   6   5       23.63       66.23     37.35 o 
 -12   6   5      361.27      390.61     34.75 o 
 -11   6   5        0.27      -22.03     15.52 o 
 -10   6   5       78.13       90.89     13.71 o 
  -9   6   5        6.92      -13.16     14.26 o 
  -8   6   5        3.66       13.26     13.98 o 
  -7   6   5      273.25      279.09     29.32 o 
  -6   6   5      155.15      155.97     14.34 o 
  -5   6   5      440.72      430.52     31.26 o 
  -4   6   5     1063.17     1008.64     41.09 o 
  -3   6   5      445.73      360.59     27.20 o 
  -2   6   5       63.32       45.89     12.11 o 
  -1   6   5       16.69        7.74     13.96 o 
   0   6   5      609.87      633.18     27.91 o 
   1   6   5      220.04      250.40     21.95 o 
   2   6   5      578.61      625.00     35.63 o 
   3   6   5        0.24      -15.69     11.82 o 
   4   6   5       61.11       76.74     15.78 o 
   5   6   5        1.32        5.13     10.06 o 
   6   6   5      142.31      172.51     17.18 o 
   7   6   5        2.98       16.93     17.95 o 
   8   6   5      103.59      104.81     16.51 o 
   9   6   5        1.62        1.56     16.07 o 
  10   6   5       25.79       28.31     19.51 o 
  11   6   5        3.70      -26.90     15.98 o 
  12   6   5       19.13       41.34     26.80 o 
  13   6   5        0.76       -2.58     26.64 o 
  14   6   5        4.62       -8.46     27.88 o 
  15   6   5        0.72      -36.12     38.11 o 
  16   6   5       23.29      -21.09     41.47 o 
 -17   7   5       19.20       20.82     39.25 o 
 -16   7   5        0.36       13.44     30.54 o 
 -15   7   5       45.40       74.80     30.68 o 
 -14   7   5        4.60      -30.78     25.43 o 
 -13   7   5       17.01       14.23     25.70 o 
 -12   7   5       46.42       73.31     27.77 o 
 -11   7   5        0.22        6.44     23.78 o 
 -10   7   5      293.04      277.69     36.18 o 
  -9   7   5        1.69       -9.90     22.43 o 
  -8   7   5      133.86      171.72     29.08 o 
  -7   7   5      151.46      128.79     21.54 o 
  -6   7   5      783.84      757.50     48.27 o 
  -5   7   5       14.89      -31.53     26.85 o 
  -4   7   5      509.18      474.92     51.74 o 
  -3   7   5        1.31        3.77     16.20 o 
  -2   7   5       45.40       32.07     16.68 o 
  -1   7   5       16.66        4.63     16.97 o 
   0   7   5        0.04        3.27     12.78 o 
   1   7   5      143.41      126.17     18.34 o 
   2   7   5        4.41        9.39     18.03 o 
   3   7   5        3.16        1.19     17.09 o 
   4   7   5        8.59       25.46     19.61 o 
   5   7   5       72.25       75.85     16.66 o 
   6   7   5        3.95       -1.17     15.75 o 
   7   7   5       50.44       48.53     19.05 o 
   8   7   5        8.13       25.62     18.17 o 
   9   7   5        0.01       19.87     22.91 o 
  10   7   5        0.54       -1.16     23.36 o 
  11   7   5        0.85       -8.57     23.29 o 
  12   7   5       39.06       42.69     28.87 o 
  13   7   5        1.51      -33.74     26.10 o 
  14   7   5        7.49        4.05     29.82 o 
 -14   8   5        3.29      -14.51     26.13 o 
 -13   8   5        1.54       30.25     27.13 o 
 -12   8   5        4.58        0.39     27.29 o 
 -11   8   5        1.05      -32.20     21.79 o 
 -10   8   5        0.01       29.53     31.52 o 
  -9   8   5       21.60       20.14     31.11 o 
  -8   8   5        0.10       20.95     31.25 o 
  -7   8   5       25.28       -2.27     29.61 o 
  -6   8   5       92.43       80.49     42.94 o 
  -5   8   5       35.61       23.06     28.32 o 
  -4   8   5       96.27      133.15     34.09 o 
  -3   8   5       11.07       11.53     25.87 o 
  -2   8   5        9.15       16.74     26.86 o 
  -1   8   5      144.58      174.60     35.58 o 
   0   8   5       31.46       44.64     17.87 o 
   1   8   5       33.58       65.04     20.39 o 
   2   8   5      288.41      337.06     27.79 o 
   3   8   5       23.00       20.91     28.26 o 
   4   8   5       90.08      104.44     24.04 o 
   5   8   5        0.54       -6.03     16.38 o 
   6   8   5        2.14       37.86     20.55 o 
   7   8   5       14.34        7.07     21.04 o 
   8   8   5       11.54       48.04     31.65 o 
   9   8   5      121.90      126.22     36.78 o 
  10   8   5       52.24       80.14     29.25 o 
  11   8   5       16.21       13.46     35.58 o 
 -10   9   5       35.97       41.73     34.96 o 
  -9   9   5        1.42       29.07     32.57 o 
  -8   9   5        0.09       15.44     44.35 o 
  -7   9   5        7.61      -21.01     31.37 o 
  -6   9   5       34.96      129.30     38.06 o 
  -5   9   5       66.62      116.32     36.02 o 
  -4   9   5       27.39       69.25     33.08 o 
  -3   9   5       45.66       45.05     45.05 o 
  -2   9   5        5.40       31.91     49.98 o 
  -1   9   5       19.85       -8.54     88.34 o 
   0   9   5        2.89        5.26     39.42 o 
   1   9   5        8.37       34.18     42.94 o 
   2   9   5        5.53       51.34     53.85 o 
   3   9   5       26.33       41.03     34.66 o 
   4   9   5       13.43       16.79     36.06 o 
   5   9   5        1.11      -42.60     74.97 o 
   6   9   5      107.88      152.75     48.57 o 
   7   9   5        0.56      -12.67     43.64 o 
 -22   0   6       10.12      -40.03     24.17 o 
 -20   0   6        3.99       15.35     23.99 o 
 -18   0   6      100.44      129.72     27.61 o 
 -16   0   6      467.09      404.58     45.52 o 
 -14   0   6       45.29       52.98     16.52 o 
 -12   0   6      391.68      327.03     24.49 o 
 -10   0   6      389.64      360.22     21.87 o 
  -8   0   6     6778.40     6626.37    164.09 o 
  -6   0   6      257.59      255.79     13.92 o 
  -4   0   6    11432.80    10963.58    344.89 o 
  -2   0   6    38955.55    37009.64   1521.21 o 
   0   0   6    15539.33    14934.25    757.33 o 
   2   0   6       65.13       94.20     20.39 o 
   4   0   6     1574.40     1567.52     93.83 o 
   6   0   6     1347.93     1324.80    120.37 o 
   8   0   6       80.41      109.61     22.05 o 
  10   0   6        5.01        6.87     16.61 o 
  12   0   6      128.13      121.27     28.45 o 
  14   0   6       18.02       22.91     28.94 o 
  16   0   6       14.81      -21.08     27.52 o 
  18   0   6       26.01       15.86     30.92 o 
  20   0   6       10.58      -12.85     30.39 o 
 -23   1   6        7.25       12.83     22.72 o 
 -22   1   6        9.88       31.37     33.05 o 
 -21   1   6        5.63      -32.87     18.01 o 
 -20   1   6      200.58      202.18     22.74 o 
 -19   1   6       26.24       14.08     16.48 o 
 -18   1   6       31.88       18.21     15.27 o 
 -17   1   6       19.42       14.14     14.28 o 
 -16   1   6       19.09       20.30     13.95 o 
 -15   1   6      226.51      210.66     18.15 o 
 -14   1   6      464.79      403.53     20.42 o 
 -13   1   6        0.08       -1.42      9.00 o 
 -12   1   6     2022.23     2028.58     51.75 o 
 -11   1   6        1.48       -4.08      7.67 o 
 -10   1   6     1937.43     1906.18     43.82 o 
  -9   1   6      320.46      371.47     14.14 o 
  -8   1   6      301.00      239.22     11.34 o 
  -7   1   6     1701.88     1608.07     33.69 o 
  -6   1   6       71.76       65.87      7.09 o 
  -5   1   6        4.76        3.93      5.18 o 
  -4   1   6     1065.73     1063.28     29.06 o 
  -3   1   6     4728.28     4556.18    123.92 o 
  -2   1   6     2579.33     2498.26     76.67 o 
  -1   1   6      543.84      571.56     33.10 o 
   0   1   6     3413.33     3457.17    114.76 o 
   1   1   6     6348.65     5984.81    177.92 o 
   2   1   6     1241.04     1176.19     44.20 o 
   3   1   6      277.33      279.74     18.18 o 
   4   1   6       42.82       29.51     10.38 o 
   5   1   6        1.75        7.45     13.90 o 
   6   1   6        5.28        5.13     13.16 o 
   7   1   6      138.75      131.85     29.67 o 
   8   1   6       71.13       86.98     14.68 o 
   9   1   6       60.24       74.79     13.89 o 
  10   1   6       78.15       53.85     13.76 o 
  11   1   6       16.78        0.65     17.53 o 
  12   1   6       36.41       40.38     18.10 o 
  13   1   6        5.47       -9.70     16.40 o 
  14   1   6      245.35      285.86     27.26 o 
  15   1   6      134.80       89.47     21.91 o 
  16   1   6      127.54      117.37     23.23 o 
  17   1   6        2.84       13.11     20.33 o 
  18   1   6        0.38       -1.56     21.24 o 
  19   1   6       26.07       12.95     22.99 o 
  20   1   6       15.76        6.86     27.85 o 
 -23   2   6        0.49        8.57     24.68 o 
 -22   2   6       57.98       59.96     26.42 o 
 -21   2   6       40.75       33.45     21.23 o 
 -20   2   6        0.23       -2.05     18.53 o 
 -19   2   6        4.51        2.30     17.97 o 
 -18   2   6      145.18      171.20     21.17 o 
 -17   2   6      260.50      313.58     27.85 o 
 -16   2   6      110.74      114.06     16.88 o 
 -15   2   6      162.48      178.35     16.61 o 
 -14   2   6       33.37       37.78     11.74 o 
 -13   2   6        9.53       -2.36      9.23 o 
 -12   2   6       43.46       42.84      8.21 o 
 -11   2   6      453.74      454.22     18.02 o 
 -10   2   6      347.83      349.94     15.55 o 
  -9   2   6      643.32      686.52     22.69 o 
  -8   2   6     1137.77     1272.28     31.71 o 
  -7   2   6      359.95      320.10     12.43 o 
  -6   2   6      100.90       88.03      7.06 o 
  -5   2   6       54.44       38.39      6.38 o 
  -3   2   6      384.43      464.40     23.98 o 
  -2   2   6     1648.90     1521.62     62.01 o 
  -1   2   6       93.72       80.48     14.33 o 
   0   2   6      257.27      302.64     14.26 o 
   1   2   6     2451.66     2409.74     73.59 o 
   2   2   6        1.44       11.75      9.95 o 
   3   2   6     3668.79     3984.38    145.45 o 
   4   2   6       24.18        8.87     10.27 o 
   5   2   6      220.04      248.93     16.62 o 
   6   2   6        9.65       -7.71     11.06 o 
   7   2   6       58.40       45.87     13.12 o 
   8   2   6      748.22      653.19     39.13 o 
   9   2   6      159.25      170.16     17.92 o 
  10   2   6        0.04       -6.26     12.31 o 
  11   2   6        3.48       13.63     16.02 o 
  12   2   6       96.95       63.16     19.74 o 
  13   2   6      158.53      170.34     24.70 o 
  14   2   6       27.81       -7.63     17.32 o 
  15   2   6       21.62       59.19     19.96 o 
  16   2   6       10.24       -2.67     19.23 o 
  17   2   6       17.15       41.44     24.10 o 
  18   2   6       34.64       18.76     28.14 o 
  19   2   6        3.20      -23.38     27.54 o 
 -22   3   6       10.47       10.21     29.71 o 
 -21   3   6       80.57       95.63     25.13 o 
 -20   3   6       24.94        9.23     19.81 o 
 -19   3   6      127.89      136.87     24.10 o 
 -18   3   6        3.04       11.97     18.22 o 
 -17   3   6       11.99        1.60     17.41 o 
 -16   3   6        8.09        4.08     14.41 o 
 -15   3   6      663.23      682.71     38.17 o 
 -14   3   6       49.53       58.26     14.81 o 
 -13   3   6     1543.14     1564.84     49.45 o 
 -12   3   6        2.36       -3.44      9.54 o 
 -11   3   6      855.80      865.75     32.40 o 
 -10   3   6      208.58      212.67     14.35 o 
  -9   3   6      109.07      102.29     11.36 o 
  -8   3   6     1019.59     1119.37     38.58 o 
  -7   3   6       14.40       -0.24      7.09 o 
  -6   3   6       56.62       44.77      7.91 o 
  -5   3   6      147.06      134.26     14.36 o 
  -4   3   6      183.33      122.33     13.23 o 
  -3   3   6     1995.65     1965.49     70.90 o 
  -2   3   6     3197.22     3012.87    100.30 o 
  -1   3   6      285.60      360.02     23.32 o 
   0   3   6     3156.95     3083.42    101.26 o 
   1   3   6     3418.47     3653.54    119.34 o 
   2   3   6     1423.56     1364.83     41.58 o 
   3   3   6        0.04       -9.81      9.09 o 
   4   3   6      948.74      880.87     36.95 o 
   5   3   6      173.70      149.73     16.14 o 
   6   3   6       13.78       34.15     13.21 o 
   7   3   6       15.39       -9.43     12.37 o 
   8   3   6        2.53      -22.71     11.76 o 
   9   3   6       80.12       63.84     12.08 o 
  10   3   6      221.84      228.18     19.86 o 
  11   3   6      532.01      577.94     38.72 o 
  12   3   6      237.38      244.55     25.20 o 
  13   3   6        1.74       14.11     17.88 o 
  14   3   6       43.51       17.40     23.25 o 
  15   3   6        0.63      -17.88     21.97 o 
  16   3   6      159.78      163.14     37.34 o 
  17   3   6       31.39      -23.32     25.31 o 
  18   3   6        1.67        8.19     43.69 o 
  19   3   6       15.59      -26.34     28.14 o 
 -21   4   6       16.17       36.91     24.99 o 
 -20   4   6        0.02       -5.23     22.11 o 
 -19   4   6        3.43      -31.32     19.52 o 
 -18   4   6       93.91       95.97     21.56 o 
 -17   4   6      113.61      112.53     21.25 o 
 -16   4   6      491.88      533.35     30.81 o 
 -15   4   6      155.67      166.34     26.57 o 
 -14   4   6      193.12      177.96     19.86 o 
 -13   4   6       24.86       28.81     13.92 o 
 -12   4   6      147.64      165.03     16.61 o 
 -11   4   6       18.13       23.46     10.97 o 
 -10   4   6       71.29       82.16     11.33 o 
  -9   4   6      204.07      199.83     13.63 o 
  -8   4   6        0.14       -4.59      7.59 o 
  -7   4   6       96.16      116.28      9.97 o 
  -6   4   6       97.73       90.89     13.69 o 
  -5   4   6      212.33      262.35     16.16 o 
  -4   4   6      568.60      648.80     36.01 o 
  -3   4   6        7.17        4.21     11.08 o 
  -2   4   6      765.34      806.00     44.31 o 
  -1   4   6      129.60      180.70     21.69 o 
   0   4   6       38.19       44.79     12.55 o 
   1   4   6        2.82        4.15     12.46 o 
   2   4   6      348.97      343.49     23.29 o 
   3   4   6     1483.43     1470.87     48.38 o 
   4   4   6        0.88        2.62      9.54 o 
   5   4   6      395.60      421.28     23.07 o 
   6   4   6       48.92       36.96     11.33 o 
   7   4   6      240.16      251.45     17.02 o 
   8   4   6      393.69      428.16     31.45 o 
   9   4   6     1016.11     1161.84     50.76 o 
  10   4   6       13.70       51.61     18.67 o 
  11   4   6      114.14      192.49     26.37 o 
  12   4   6       17.06        0.96     23.95 o 
  13   4   6       11.39       31.88     25.85 o 
  14   4   6       47.76       41.76     28.57 o 
  15   4   6        2.60       25.89     30.90 o 
  16   4   6       16.87       41.59     36.85 o 
  17   4   6        0.23        0.69     27.99 o 
  18   4   6        8.16      -16.03     28.25 o 
 -20   5   6        0.19      -15.27     28.29 o 
 -19   5   6       16.77       28.60     29.08 o 
 -18   5   6       23.40       62.16     29.01 o 
 -17   5   6      119.45      106.31     29.42 o 
 -16   5   6       16.37       27.96     25.46 o 
 -15   5   6        2.62       29.44     19.27 o 
 -14   5   6       59.18       94.77     24.37 o 
 -13   5   6      271.68      245.55     25.76 o 
 -12   5   6       45.66       16.84     11.99 o 
 -11   5   6      197.50      198.21     27.13 o 
 -10   5   6      290.93      265.72     22.82 o 
  -9   5   6        8.76       21.97     11.46 o 
  -8   5   6      100.09      107.75     13.05 o 
  -7   5   6      627.82      621.34     32.22 o 
  -6   5   6      134.83      135.70     16.10 o 
  -5   5   6      239.20      241.46     23.31 o 
  -4   5   6      167.12      142.60     18.91 o 
  -3   5   6      642.77      585.66     34.30 o 
  -2   5   6      356.72      357.41     25.58 o 
  -1   5   6      428.66      390.80     29.76 o 
   0   5   6      434.74      448.78     25.90 o 
   1   5   6      170.78      174.36     14.44 o 
   2   5   6       18.33       25.02     13.73 o 
   3   5   6       20.86       14.32     12.95 o 
   4   5   6      270.55      283.27     17.26 o 
   5   5   6       28.37       24.89     13.06 o 
   6   5   6       34.11       56.74     12.08 o 
   7   5   6        3.60        8.33     11.67 o 
   8   5   6      194.95      201.43     21.88 o 
   9   5   6      213.63      179.65     21.55 o 
  10   5   6       21.44        2.68     18.24 o 
  11   5   6        2.81       -0.80     19.72 o 
  12   5   6       64.24       43.75     22.96 o 
  13   5   6       48.19       29.38     26.87 o 
  14   5   6        5.12      -28.15     24.08 o 
  15   5   6       17.48       22.20     28.17 o 
  16   5   6       46.91       38.06     36.16 o 
  17   5   6        8.55      -72.99     36.80 o 
 -19   6   6        0.81       10.18     35.66 o 
 -18   6   6        0.03        6.72     31.09 o 
 -17   6   6       24.15       21.94     29.63 o 
 -16   6   6        6.43       14.85     27.46 o 
 -15   6   6      102.00       84.30     31.49 o 
 -14   6   6        4.58      -15.54     23.28 o 
 -13   6   6       41.29       56.24     34.86 o 
 -12   6   6       27.55       30.03     37.06 o 
 -11   6   6      371.19      383.83     52.94 o 
 -10   6   6        7.96       16.60     11.39 o 
  -9   6   6       99.35       93.13     15.05 o 
  -8   6   6       56.32       65.82     14.18 o 
  -7   6   6       38.50       20.90     14.75 o 
  -6   6   6      550.38      546.02     29.89 o 
  -5   6   6      344.78      320.03     22.89 o 
  -4   6   6       35.65       40.54     17.63 o 
  -3   6   6     1304.67     1238.91     55.82 o 
  -2   6   6        0.01      -12.23     13.81 o 
  -1   6   6      366.78      360.06     26.95 o 
   0   6   6      214.85      245.52     17.91 o 
   1   6   6      251.47      286.10     19.65 o 
   2   6   6       33.16       13.01     14.62 o 
   3   6   6       24.85       31.44     16.73 o 
   4   6   6       72.79       71.12     10.14 o 
   5   6   6       91.19       98.11     12.27 o 
   6   6   6      216.50      243.33     19.98 o 
   7   6   6       44.51       37.83     14.29 o 
   8   6   6        8.99       37.09     17.79 o 
   9   6   6       85.19       90.11     19.80 o 
  10   6   6       84.18       81.52     20.20 o 
  11   6   6       25.45       18.23     24.85 o 
  12   6   6        1.46      -37.85     24.43 o 
  13   6   6       41.31       12.79     29.26 o 
  14   6   6        3.81      -31.27     39.42 o 
  15   6   6        1.07      -22.32     38.29 o 
 -17   7   6       17.45       20.44     31.36 o 
 -16   7   6       29.83       59.97     40.35 o 
 -15   7   6        7.03       39.64     27.59 o 
 -14   7   6       35.51        7.02     27.88 o 
 -13   7   6        0.82       45.56     30.41 o 
 -12   7   6       20.34       59.14     27.12 o 
 -11   7   6      183.24      140.91     30.38 o 
 -10   7   6       80.02       24.04     25.14 o 
  -9   7   6       65.23       28.98     24.77 o 
  -8   7   6      109.40      176.63     40.05 o 
  -7   7   6       86.29      112.13     36.46 o 
  -6   7   6       84.57      106.13     35.80 o 
  -5   7   6       44.84       13.09     50.68 o 
  -4   7   6      124.96      101.57     33.75 o 
  -3   7   6      689.15      655.83     42.86 o 
  -2   7   6      425.74      424.56     54.11 o 
  -1   7   6        5.93       16.06     18.81 o 
   0   7   6       34.74       39.87     19.20 o 
   1   7   6      200.95      207.82     24.35 o 
   2   7   6       93.39       81.16     21.13 o 
   3   7   6      477.50      513.50     40.43 o 
   4   7   6        1.87        8.92     19.60 o 
   5   7   6       50.93       95.95     22.18 o 
   6   7   6        1.39        4.88     15.36 o 
   7   7   6       13.00       26.25     21.33 o 
   8   7   6        1.96      -18.60     21.12 o 
   9   7   6        1.25      -33.47     34.10 o 
  10   7   6       24.52      -15.52     23.18 o 
  11   7   6       18.57       72.33     29.54 o 
  12   7   6       32.11       58.54     41.84 o 
  13   7   6       26.83      -21.50     28.87 o 
 -14   8   6       27.83       75.53     32.22 o 
 -13   8   6        2.47       35.04     28.29 o 
 -12   8   6        0.14       29.71     26.91 o 
 -11   8   6       72.80       71.80     27.77 o 
 -10   8   6       18.64       -5.95     31.62 o 
  -9   8   6       50.03       39.36     34.49 o 
  -8   8   6       14.79       54.18     33.84 o 
  -7   8   6       71.69       52.32     45.40 o 
  -6   8   6        0.04      -12.22     27.86 o 
  -5   8   6        3.39       22.66     30.81 o 
  -4   8   6       64.00       74.71     64.41 o 
  -3   8   6        1.35       37.33     29.59 o 
  -2   8   6       71.45       53.32     31.53 o 
  -1   8   6       52.35       79.35     77.43 o 
   0   8   6       49.47       26.35     19.19 o 
   1   8   6       13.29       22.03     19.49 o 
   2   8   6        0.16       -4.41     26.34 o 
   3   8   6       16.90        4.98     27.69 o 
   4   8   6        2.08      -27.33     25.75 o 
   5   8   6       43.99      -29.63     51.28 o 
   6   8   6        3.47        2.56     25.54 o 
   7   8   6        8.52        9.08     27.54 o 
   8   8   6        0.32       16.74     30.04 o 
   9   8   6       20.95       -9.74     55.61 o 
  10   8   6        0.60      -12.21     34.49 o 
 -10   9   6       37.53       75.53     38.67 o 
  -9   9   6        0.34       77.24     36.34 o 
  -8   9   6       23.25        0.02     31.94 o 
  -7   9   6        0.29       26.80     32.47 o 
  -6   9   6        0.73       54.36     38.01 o 
  -5   9   6       12.89       -2.43     30.96 o 
  -4   9   6       80.81       96.66     52.09 o 
  -3   9   6       25.94       70.75     34.96 o 
  -2   9   6       89.38      212.10     78.49 o 
  -1   9   6       10.76       39.81     33.77 o 
   0   9   6        0.90       46.88     60.89 o 
   1   9   6        2.18       19.76     39.07 o 
   2   9   6        1.42       21.95     33.57 o 
   3   9   6       23.42       45.11     36.84 o 
   4   9   6       30.15       75.67     34.49 o 
   5   9   6       31.53      -18.30     34.49 o 
   6   9   6       24.89       97.85     46.46 o 
 -23   0   7       47.29       11.47     60.01 o 
 -21   0   7       19.73       55.61     26.88 o 
 -19   0   7      303.88      327.58     36.13 o 
 -17   0   7       51.46       64.21     23.25 o 
 -15   0   7     1583.90     1476.08     61.30 o 
 -13   0   7     2211.42     2278.07     82.03 o 
 -11   0   7     5955.59     5538.61    176.05 o 
  -9   0   7     7984.56     7574.20    199.07 o 
  -7   0   7       74.74       88.94     10.93 o 
  -5   0   7     9425.27     9319.94    294.87 o 
  -3   0   7       64.54       68.49     14.99 o 
  -1   0   7      532.56      495.74     39.01 o 
   1   0   7     1266.49     1373.68     81.13 o 
   3   0   7       81.41      113.70     29.57 o 
   5   0   7      185.17      216.11     45.05 o 
   7   0   7       36.85      -16.98     30.97 o 
   9   0   7      458.79      523.18     58.02 o 
  11   0   7       14.57      -16.39     20.99 o 
  13   0   7       22.19      -14.18     24.27 o 
  15   0   7       48.21       76.04     30.57 o 
  17   0   7       53.00      -14.87     29.21 o 
  19   0   7        3.90      -58.11     29.05 o 
 -23   1   7       11.95        2.40     21.61 o 
 -22   1   7        5.91      -24.32     18.86 o 
 -21   1   7        5.69       -5.28     17.93 o 
 -20   1   7       29.28       42.19     17.69 o 
 -19   1   7       12.11       30.87     16.00 o 
 -18   1   7       19.24       -5.66     14.22 o 
 -17   1   7       28.52       22.59     14.34 o 
 -16   1   7        0.29      -12.43     12.62 o 
 -15   1   7      326.23      317.67     20.23 o 
 -14   1   7      235.10      235.13     16.47 o 
 -13   1   7      159.94      161.89     13.79 o 
 -12   1   7      699.42      728.65     33.25 o 
 -11   1   7      697.35      736.86     24.13 o 
 -10   1   7      135.15      113.59      9.83 o 
  -9   1   7      141.95      132.26      9.78 o 
  -8   1   7      257.46      266.23     11.47 o 
  -7   1   7       89.89       84.78      7.20 o 
  -6   1   7      265.72      287.56     11.08 o 
  -5   1   7     2810.77     2957.67     68.63 o 
  -4   1   7     8826.25     8672.53    203.94 o 
  -3   1   7      205.48      190.93     12.86 o 
  -2   1   7       18.55       20.96     12.36 o 
  -1   1   7      209.20      176.61     14.14 o 
   0   1   7      848.88      767.51     32.44 o 
   1   1   7     2344.35     2264.88     79.11 o 
   2   1   7      377.36      366.23     20.98 o 
   3   1   7      797.09      725.16     32.57 o 
   4   1   7     3110.93     2943.86    131.48 o 
   5   1   7        0.67        6.45     13.10 o 
   6   1   7      211.79      267.63     23.08 o 
   7   1   7      260.89      265.89     24.09 o 
   8   1   7      110.46      113.07     24.61 o 
   9   1   7        0.22        0.29     11.91 o 
  10   1   7       34.43       44.26     15.15 o 
  11   1   7      220.35      217.91     24.59 o 
  12   1   7       94.63       83.01     19.78 o 
  13   1   7      118.44      100.33     21.34 o 
  14   1   7       27.53       11.28     18.68 o 
  15   1   7       12.49       -6.96     18.84 o 
  16   1   7       10.43       23.40     20.28 o 
  17   1   7        7.69      -21.12     20.58 o 
  18   1   7        0.01       -8.38     22.07 o 
  19   1   7        5.57        0.88     25.88 o 
 -23   2   7        4.71       43.49     23.92 o 
 -22   2   7        0.14       -5.50     20.73 o 
 -21   2   7       25.93       12.28     21.22 o 
 -20   2   7       16.07       13.07     19.29 o 
 -19   2   7        8.90        4.83     18.04 o 
 -18   2   7      252.89      255.57     24.37 o 
 -17   2   7       96.21      125.48     23.81 o 
 -16   2   7       89.95       87.76     17.41 o 
 -15   2   7       11.11       -5.24     11.30 o 
 -14   2   7        3.17      -16.16      9.85 o 
 -13   2   7      256.64      303.11     18.48 o 
 -12   2   7      460.97      374.29     17.04 o 
 -11   2   7     1152.14     1047.81     34.61 o 
 -10   2   7      337.44      262.50     14.39 o 
  -9   2   7     1019.80     1062.91     30.00 o 
  -8   2   7       58.52       41.07      7.57 o 
  -7   2   7      331.93      368.13     14.24 o 
  -6   2   7      458.35      453.07     16.81 o 
  -5   2   7     1386.95     1244.27     38.42 o 
  -4   2   7      642.19      524.35     19.28 o 
  -3   2   7     1458.36     1413.26     45.71 o 
  -2   2   7       25.54       -7.56      9.11 o 
  -1   2   7      673.18      687.70     30.11 o 
   0   2   7      673.20      632.99     29.36 o 
   1   2   7     3690.75     3602.49    131.06 o 
   2   2   7     2193.48     2007.14     77.88 o 
   3   2   7      643.60      637.44     34.45 o 
   4   2   7       26.28       27.32      7.76 o 
   5   2   7        2.07        0.08     10.61 o 
   6   2   7      510.17      495.89     30.29 o 
   7   2   7      587.54      535.45     33.05 o 
   8   2   7        6.36      -11.24     15.70 o 
   9   2   7      231.45      250.10     20.98 o 
  10   2   7      177.97      225.04     20.96 o 
  11   2   7        0.01       14.82     16.50 o 
  12   2   7       88.45      107.47     21.56 o 
  13   2   7       38.59       37.96     20.09 o 
  14   2   7        7.07       11.99     19.10 o 
  15   2   7       53.61       42.64     20.26 o 
  16   2   7       29.47       -1.90     19.47 o 
  17   2   7       11.28       26.44     26.03 o 
  18   2   7        0.24      -11.97     26.42 o 
  19   2   7        1.57      -44.54     26.30 o 
 -22   3   7       22.90       39.24     22.13 o 
 -21   3   7       80.11       86.48     24.46 o 
 -20   3   7       13.78       24.66     19.89 o 
 -19   3   7       11.30       22.50     19.32 o 
 -18   3   7        1.11       15.86     18.55 o 
 -17   3   7      369.81      333.93     29.09 o 
 -16   3   7        9.89       15.02     14.71 o 
 -15   3   7      646.67      596.50     31.93 o 
 -14   3   7       12.85       12.22     14.16 o 
 -13   3   7      559.63      549.22     32.81 o 
 -12   3   7        0.41       19.71     11.58 o 
 -11   3   7        0.02      -10.01     12.52 o 
 -10   3   7     1135.69     1231.26     36.34 o 
  -9   3   7      766.64      839.40     27.43 o 
  -8   3   7      569.75      574.66     21.22 o 
  -7   3   7       77.32       94.10      9.84 o 
  -6   3   7      184.23      192.52     17.65 o 
  -5   3   7       41.89       38.15     14.49 o 
  -4   3   7      675.04      656.93     30.76 o 
  -3   3   7      123.02       95.68     15.59 o 
  -2   3   7      680.16      719.97     42.83 o 
  -1   3   7       11.80       12.77      9.22 o 
   0   3   7      501.81      595.31     30.82 o 
   1   3   7       11.70       17.02      8.14 o 
   2   3   7      827.06      720.25     30.67 o 
   3   3   7      129.46      128.20     14.30 o 
   4   3   7      334.13      272.03     19.90 o 
   5   3   7       24.02       17.48     17.85 o 
   6   3   7      220.24      203.78     21.85 o 
   7   3   7        4.01        6.91     15.24 o 
   8   3   7     1438.72     1617.27     71.91 o 
   9   3   7       68.98       83.94     14.46 o 
  10   3   7      289.21      305.51     31.61 o 
  11   3   7      215.73      214.24     23.28 o 
  12   3   7       22.16       10.43     16.83 o 
  13   3   7       36.86       42.75     23.53 o 
  14   3   7       67.69      129.81     28.10 o 
  15   3   7        0.17      -15.86     26.54 o 
  16   3   7        1.58       40.42     29.13 o 
  17   3   7       32.28        7.92     27.07 o 
  18   3   7        0.08      -16.08     28.88 o 
 -21   4   7        2.70       33.15     24.83 o 
 -20   4   7        0.09        1.86     21.99 o 
 -19   4   7       18.36       42.44     27.07 o 
 -18   4   7      152.69      175.28     34.84 o 
 -17   4   7       47.19       43.37     21.37 o 
 -16   4   7        9.58       -6.63     16.14 o 
 -15   4   7       35.43       29.67     17.13 o 
 -14   4   7       82.92      100.13     18.77 o 
 -13   4   7       49.38       53.35     14.79 o 
 -12   4   7      248.48      217.76     18.84 o 
 -11   4   7      281.32      282.77     18.81 o 
 -10   4   7       10.20       12.16      9.48 o 
  -9   4   7      161.10      193.68     13.62 o 
  -8   4   7        1.45       13.54      8.75 o 
  -7   4   7       63.27       87.07     13.09 o 
  -6   4   7       41.76       27.71     12.26 o 
  -5   4   7      353.12      279.18     20.21 o 
  -4   4   7      118.89      192.09     28.55 o 
  -3   4   7       62.43       78.43     18.06 o 
  -2   4   7       94.04       88.35     11.99 o 
  -1   4   7      451.61      446.65     26.35 o 
   0   4   7      458.65      456.19     22.42 o 
   1   4   7      926.32      914.77     36.77 o 
   2   4   7     1113.75     1182.28     44.52 o 
   3   4   7      152.79      121.82     15.47 o 
   4   4   7      150.68       80.99     19.21 o 
   5   4   7      105.52       73.63     19.81 o 
   6   4   7       62.92       47.22     14.33 o 
   7   4   7      131.79      123.84     18.48 o 
   8   4   7       12.41       -5.08     17.16 o 
   9   4   7       35.63       51.43     17.11 o 
  10   4   7       96.57       83.45     21.93 o 
  11   4   7       86.41       73.16     23.09 o 
  12   4   7       14.49       19.91     27.00 o 
  13   4   7       42.91       55.98     28.28 o 
  14   4   7       49.19       30.81     28.22 o 
  15   4   7       39.46       11.44     29.23 o 
  16   4   7       20.14       31.42     31.16 o 
  17   4   7       30.42       35.65     33.33 o 
 -20   5   7       13.26       58.34     31.09 o 
 -19   5   7       36.42       54.30     33.22 o 
 -18   5   7       42.70       44.11     28.04 o 
 -17   5   7        1.45       -9.63     24.38 o 
 -16   5   7      441.10      392.60     56.64 o 
 -15   5   7        5.89       47.81     20.43 o 
 -14   5   7     1125.09     1306.68     60.42 o 
 -13   5   7        0.45       -1.37     14.38 o 
 -12   5   7      990.68      926.86     44.91 o 
 -11   5   7        5.98       28.86     16.38 o 
 -10   5   7        4.52       -1.68     10.70 o 
  -9   5   7      155.20      177.96     16.86 o 
  -8   5   7       11.33       -1.29     15.41 o 
  -7   5   7        0.77        1.19     12.81 o 
  -6   5   7       49.99       52.86     15.69 o 
  -5   5   7        6.88       -0.14     13.42 o 
  -4   5   7       12.19        2.24     13.62 o 
  -3   5   7      239.29      269.92     24.15 o 
  -2   5   7        0.96      -16.10     12.38 o 
  -1   5   7       46.14       31.01     16.48 o 
   0   5   7      224.13      271.20     26.31 o 
   1   5   7      112.99      105.64     17.71 o 
   2   5   7      165.43      177.18     23.25 o 
   3   5   7      636.51      643.22     35.13 o 
   4   5   7      178.72      216.30     17.91 o 
   5   5   7      474.49      532.58     32.38 o 
   6   5   7      133.36      111.23     19.07 o 
   7   5   7      149.17       77.11     17.03 o 
   8   5   7        5.40        1.31     16.11 o 
   9   5   7       17.36        3.90     17.95 o 
  10   5   7      373.72      364.58     39.89 o 
  11   5   7       20.67       29.56     24.41 o 
  12   5   7      201.25      252.76     37.75 o 
  13   5   7        2.93       27.69     38.27 o 
  14   5   7       48.15       64.17     30.02 o 
  15   5   7        1.01       -0.08     27.76 o 
  16   5   7        0.15       -1.19     27.77 o 
 -19   6   7        1.62      -19.49     29.97 o 
 -18   6   7        2.08      -27.71     25.12 o 
 -17   6   7       14.98       -6.88     35.46 o 
 -16   6   7        4.01       13.73     31.09 o 
 -15   6   7        0.21       18.77     27.22 o 
 -14   6   7       52.94       67.30     29.55 o 
 -13   6   7       10.42       28.41     26.23 o 
 -12   6   7       85.11       82.82     28.87 o 
 -11   6   7      243.37      267.60     27.22 o 
 -10   6   7       54.46       92.74     15.18 o 
  -9   6   7        6.16      -10.53     22.41 o 
  -8   6   7      745.11      669.53     45.49 o 
  -7   6   7      100.14       61.66     33.07 o 
  -6   6   7        9.19       18.58     15.98 o 
  -5   6   7      432.23      487.11     35.33 o 
  -4   6   7     1029.53      999.56     51.26 o 
  -3   6   7      149.12      121.02     21.14 o 
  -2   6   7     1425.86     1356.28     60.96 o 
  -1   6   7       65.46       26.19     16.57 o 
   0   6   7     2315.84     2379.91    107.69 o 
   1   6   7      266.66      246.30     23.84 o 
   2   6   7      237.41      311.85     19.42 o 
   3   6   7       26.23       29.28     11.27 o 
   4   6   7       89.52       80.94     12.89 o 
   5   6   7       94.20       93.38     14.78 o 
   6   6   7      163.90      166.27     18.33 o 
   7   6   7        3.73        1.35     13.35 o 
   8   6   7       57.05       48.08     16.17 o 
   9   6   7        0.22        8.96     19.12 o 
  10   6   7       21.50       47.52     22.74 o 
  11   6   7        0.01       15.10     32.57 o 
  12   6   7       11.71        3.88     49.28 o 
  13   6   7        0.14       36.66     38.79 o 
  14   6   7        1.39      -20.43     38.72 o 
 -17   7   7       32.24       -2.41     40.54 o 
 -16   7   7       10.01       15.51     29.52 o 
 -15   7   7       18.35       18.46     27.30 o 
 -14   7   7      197.66      168.05     35.63 o 
 -13   7   7       17.80        3.96     27.44 o 
 -12   7   7      425.31      439.08     45.91 o 
 -11   7   7       66.55       60.47     26.23 o 
 -10   7   7       13.27       15.63     60.89 o 
  -9   7   7      322.90      350.56     84.12 o 
  -8   7   7      352.06      314.06     49.87 o 
  -7   7   7       13.57       32.68     33.08 o 
  -6   7   7      788.50      847.95    168.94 o 
  -5   7   7      166.70      149.01     37.58 o 
  -4   7   7        0.01       16.08     28.75 o 
  -3   7   7       95.58      114.45     25.98 o 
  -2   7   7       17.63       28.01     20.42 o 
  -1   7   7       22.31        0.39     18.88 o 
   0   7   7      112.67       73.53     23.27 o 
   1   7   7       80.43       68.56     19.07 o 
   2   7   7       74.44       63.65     20.46 o 
   3   7   7        1.09       -5.65     18.95 o 
   4   7   7        0.74      -10.95     14.89 o 
   5   7   7       10.60        0.27     18.11 o 
   6   7   7        0.17      -35.16     17.85 o 
   7   7   7       65.35       32.96     25.19 o 
   8   7   7       17.65      -25.99     25.04 o 
   9   7   7       81.12       34.00     52.88 o 
  10   7   7        1.79        1.74     31.57 o 
  11   7   7        8.15       13.53     71.80 o 
  12   7   7       30.25       40.57     49.98 o 
 -14   8   7        0.93        7.96     43.69 o 
 -13   8   7        0.70       20.23     26.81 o 
 -12   8   7       19.25       16.18     37.17 o 
 -11   8   7       11.58       38.72     35.18 o 
 -10   8   7        8.81       -5.22     32.02 o 
  -9   8   7        3.60      -27.65     31.29 o 
  -8   8   7       77.21      105.71     39.28 o 
  -7   8   7       47.19      153.48     39.79 o 
  -6   8   7       73.89       60.16     41.88 o 
  -5   8   7        0.05      -25.91     28.66 o 
  -4   8   7        7.16       45.64     31.87 o 
  -3   8   7      176.50      208.15     41.73 o 
  -2   8   7       16.89       81.59     34.75 o 
  -1   8   7      186.25      241.67     30.78 o 
   0   8   7       64.08      111.86     29.71 o 
   1   8   7       96.04      156.74     28.18 o 
   2   8   7       24.24       50.21     31.00 o 
   3   8   7       23.90       20.93     31.00 o 
   4   8   7       55.36       51.27     33.17 o 
   5   8   7        6.60       -2.51     23.34 o 
   6   8   7      106.65      138.02     33.25 o 
   7   8   7        4.08      -37.66     25.39 o 
   8   8   7        1.37       40.38     32.25 o 
   9   8   7        1.80       11.51     32.67 o 
  10   8   7       12.98       11.88     34.17 o 
 -10   9   7        7.64       38.89     36.25 o 
  -9   9   7        0.20      -42.22     32.64 o 
  -8   9   7       35.34       98.68     39.28 o 
  -7   9   7       26.83       20.79     34.88 o 
  -6   9   7       36.61      122.19     39.55 o 
  -5   9   7       34.70       72.89     37.08 o 
  -4   9   7        1.36       35.65     58.43 o 
  -3   9   7       12.49      124.13     38.67 o 
  -2   9   7        3.43       50.82     36.46 o 
  -1   9   7       25.61       41.06     35.17 o 
   0   9   7        6.70       65.76     42.94 o 
   1   9   7        9.63       92.71     77.43 o 
   2   9   7        0.98       29.97     39.01 o 
   3   9   7        0.00      -38.81     35.67 o 
   4   9   7       39.36        6.02     83.06 o 
   5   9   7       15.82       99.25     41.53 o 
 -22   0   8        0.29       37.88     26.12 o 
 -20   0   8       42.16       20.41     23.60 o 
 -18   0   8      641.00      575.06     44.31 o 
 -16   0   8     1952.86     1815.97     81.27 o 
 -14   0   8       19.62        2.34     14.45 o 
 -12   0   8      101.90       94.68     17.05 o 
 -10   0   8       32.40       38.01     13.84 o 
  -8   0   8      752.40      974.90     36.38 o 
  -6   0   8     9959.04     9576.01    273.81 o 
  -4   0   8     6881.32     6713.61    238.56 o 
  -2   0   8    18097.60    16989.34    703.50 o 
   0   0   8      709.31      619.23     46.76 o 
   2   0   8     5124.35     5304.83    396.31 o 
   4   0   8      273.04      236.52     45.76 o 
   6   0   8       12.22       76.02     37.31 o 
   8   0   8      125.70      197.17     36.06 o 
  10   0   8       19.56       20.93     23.20 o 
  12   0   8      843.14      887.13     64.00 o 
  14   0   8      200.99      183.59     35.84 o 
  16   0   8       41.72       19.04     29.13 o 
  18   0   8        7.38       12.64     33.46 o 
 -23   1   8        0.08       -3.26     23.46 o 
 -22   1   8       81.81      120.39     23.31 o 
 -21   1   8        8.18       26.40     18.55 o 
 -20   1   8      135.76      108.16     20.95 o 
 -19   1   8      229.04      204.27     21.72 o 
 -18   1   8      182.77      144.09     19.41 o 
 -17   1   8      152.14      102.71     17.41 o 
 -16   1   8      582.77      538.69     28.54 o 
 -15   1   8      103.49       95.00     13.95 o 
 -14   1   8      783.47      753.30     29.17 o 
 -13   1   8      341.22      380.03     23.38 o 
 -12   1   8      107.17      110.68     12.07 o 
 -11   1   8       67.00       67.96     10.33 o 
 -10   1   8       51.65       55.63      9.22 o 
  -9   1   8       81.12       81.11      9.53 o 
  -8   1   8     1032.80      832.29     22.71 o 
  -7   1   8     1687.22     1521.68     36.65 o 
  -6   1   8      264.11      379.77     15.64 o 
  -5   1   8      291.86      276.25     13.12 o 
  -4   1   8      286.42      330.87     14.29 o 
  -3   1   8      330.07      270.06     16.26 o 
  -2   1   8     3786.44     3704.01    123.87 o 
  -1   1   8     3555.73     3574.39    120.16 o 
   0   1   8     1345.20     1218.10     46.84 o 
   1   1   8        5.07       -8.16     10.70 o 
   2   1   8      624.02      620.73     39.24 o 
   3   1   8        0.34       -6.56     14.86 o 
   4   1   8        1.05      -15.97     14.90 o 
   5   1   8       11.62        4.90     14.10 o 
   6   1   8       59.72       76.17     16.93 o 
   7   1   8       10.58       10.87     15.50 o 
   8   1   8       26.43       42.37     17.80 o 
   9   1   8      222.40      236.03     23.91 o 
  10   1   8       57.10       33.03     17.41 o 
  11   1   8       23.71       46.08     18.40 o 
  12   1   8      255.75      262.67     25.56 o 
  13   1   8       53.25       53.03     19.96 o 
  14   1   8      203.89      212.58     26.19 o 
  15   1   8        2.51        7.29     20.31 o 
  16   1   8        0.39       -3.29     20.44 o 
  17   1   8        3.88      -17.17     21.07 o 
  18   1   8       38.93       30.79     44.26 o 
 -23   2   8        1.85       -9.51     24.13 o 
 -22   2   8        1.03       14.76     21.94 o 
 -21   2   8       48.38       52.85     21.64 o 
 -20   2   8      164.82      123.77     22.06 o 
 -19   2   8      152.90      151.48     21.88 o 
 -18   2   8       13.47       -9.42     15.76 o 
 -17   2   8       19.00        5.47     13.57 o 
 -16   2   8        1.20      -16.89     11.41 o 
 -15   2   8        3.50       -2.86     10.19 o 
 -14   2   8      390.70      406.98     23.42 o 
 -13   2   8      339.82      280.76     17.31 o 
 -12   2   8      185.52      217.00     15.50 o 
 -11   2   8        0.45       -5.18      8.36 o 
 -10   2   8      740.26      768.19     25.07 o 
  -9   2   8      545.51      524.42     19.77 o 
  -8   2   8      240.77      242.62     14.53 o 
  -7   2   8       24.55        8.96      7.04 o 
  -6   2   8     2755.89     2744.81     77.01 o 
  -5   2   8      510.79      533.06     21.69 o 
  -4   2   8      331.77      302.55     16.57 o 
  -3   2   8     2157.34     2257.59     88.86 o 
  -2   2   8     2904.10     2785.54    106.74 o 
  -1   2   8      489.28      481.79     28.93 o 
   0   2   8     1156.25     1021.67     53.61 o 
   1   2   8        1.66        2.51     15.17 o 
   2   2   8      236.03      275.44     24.11 o 
   3   2   8      433.76      458.39     25.69 o 
   4   2   8       22.89       13.70      7.22 o 
   5   2   8      599.19      599.30     33.45 o 
   6   2   8        3.95       -7.80     12.35 o 
   7   2   8      198.13      195.72     21.34 o 
   8   2   8        0.24       -2.16     13.86 o 
   9   2   8       16.92       11.29     13.66 o 
  10   2   8        1.14      -12.92     14.96 o 
  11   2   8      408.36      414.64     31.65 o 
  12   2   8       91.12       86.61     21.54 o 
  13   2   8       62.49       84.64     22.40 o 
  14   2   8      194.49      245.06     29.71 o 
  15   2   8       68.22       59.29     22.01 o 
  16   2   8       23.84       23.82     39.13 o 
  17   2   8        1.91       27.82     26.83 o 
  18   2   8        0.00      -43.52     26.71 o 
 -22   3   8       89.95       70.16     23.98 o 
 -21   3   8       28.88       43.60     21.66 o 
 -20   3   8        7.62        5.48     19.48 o 
 -19   3   8        0.05       -1.44     18.59 o 
 -18   3   8        0.02       12.66     17.72 o 
 -17   3   8      158.11      139.53     25.07 o 
 -16   3   8        0.80       -4.74     15.50 o 
 -15   3   8      233.00      258.23     24.44 o 
 -14   3   8       16.79       -1.43     13.80 o 
 -13   3   8       97.31       88.56     15.13 o 
 -12   3   8        4.82        5.30     10.15 o 
 -11   3   8        9.09        7.76      8.99 o 
 -10   3   8       90.24      113.30     10.66 o 
  -9   3   8      248.53      238.84     13.08 o 
  -8   3   8       10.44        6.57      7.42 o 
  -7   3   8      178.43      220.77     11.40 o 
  -6   3   8      267.94      230.35     17.45 o 
  -5   3   8      914.79      744.17     35.00 o 
  -4   3   8      185.30      148.52     16.66 o 
  -3   3   8      930.32     1023.24     56.01 o 
  -2   3   8      114.94       99.36     20.80 o 
  -1   3   8     2768.26     2927.67     96.85 o 
   0   3   8        5.15       21.19      8.40 o 
   1   3   8       44.16       32.49     10.31 o 
   2   3   8     2804.46     2787.36    119.70 o 
   3   3   8      434.31      459.27     32.94 o 
   4   3   8      613.43      608.10     39.52 o 
   5   3   8       15.78       26.20     16.24 o 
   6   3   8        9.47        1.86     16.08 o 
   7   3   8      123.03       93.98     20.71 o 
   8   3   8      554.66      586.17     39.54 o 
   9   3   8      139.49      123.50     16.49 o 
  10   3   8       33.69       39.74     23.06 o 
  11   3   8        1.35      -15.56     14.01 o 
  12   3   8        3.02       22.79     22.89 o 
  13   3   8       59.29       70.66     26.21 o 
  14   3   8        1.60        0.13     24.14 o 
  15   3   8       30.27       41.71     30.84 o 
  16   3   8        0.00      -18.93     28.71 o 
  17   3   8        2.75      -26.19     28.21 o 
 -21   4   8       19.81      -20.05     26.85 o 
 -20   4   8       53.30       58.58     29.20 o 
 -19   4   8       36.61       14.30     26.62 o 
 -18   4   8       49.55       37.87     22.01 o 
 -17   4   8       25.56       47.36     19.00 o 
 -16   4   8       22.36       17.59     17.00 o 
 -15   4   8       43.31       45.71     17.46 o 
 -14   4   8      465.95      478.20     30.22 o 
 -13   4   8      703.26      674.46     32.71 o 
 -12   4   8      397.29      373.58     22.80 o 
 -11   4   8      425.74      396.55     20.69 o 
 -10   4   8       37.90       52.74     10.91 o 
  -9   4   8        5.31        3.94      9.48 o 
  -8   4   8        0.19       12.20     11.87 o 
  -7   4   8       30.63       36.16     14.20 o 
  -6   4   8       60.04       82.42     16.58 o 
  -5   4   8        0.58        0.24     11.23 o 
  -4   4   8      311.28      355.17     23.48 o 
  -3   4   8       47.35       38.20     12.78 o 
  -2   4   8      203.54      195.09     28.35 o 
  -1   4   8      399.84      486.03     36.52 o 
   0   4   8     1125.83     1187.09     50.64 o 
   1   4   8      243.23      238.61     22.80 o 
   2   4   8       65.59       61.52     11.37 o 
   3   4   8       91.65      127.68     15.64 o 
   4   4   8        0.80        9.13     22.14 o 
   5   4   8       47.09       26.45     15.06 o 
   6   4   8      153.91      168.14     23.55 o 
   7   4   8      215.84      175.45     29.02 o 
   8   4   8      119.34      125.29     31.25 o 
   9   4   8        1.61       26.47     16.58 o 
  10   4   8      235.64      230.25     57.63 o 
  11   4   8      402.69      470.95     44.30 o 
  12   4   8        0.01      -16.55     23.10 o 
  13   4   8      127.11      125.49     33.84 o 
  14   4   8       23.67       20.59     27.16 o 
  15   4   8        6.87       -5.34     29.68 o 
  16   4   8        1.63       11.72     31.03 o 
  17   4   8        0.17        7.04     31.28 o 
 -20   5   8       38.83       30.14     30.37 o 
 -19   5   8       18.23      -16.68     26.06 o 
 -18   5   8       13.93       -0.78     25.82 o 
 -17   5   8        8.83       25.64     25.83 o 
 -16   5   8      169.84      188.93     32.48 o 
 -15   5   8       10.81        2.87     22.49 o 
 -14   5   8      197.11      228.68     25.49 o 
 -13   5   8        0.27        7.77     14.21 o 
 -12   5   8       10.17      -15.20     19.82 o 
 -11   5   8       69.99       81.50     12.67 o 
 -10   5   8       58.93       33.05      9.73 o 
  -9   5   8      152.46      134.79     18.53 o 
  -8   5   8       15.01        3.37     25.25 o 
  -7   5   8       66.17       35.28     27.69 o 
  -6   5   8      185.16      120.30     32.76 o 
  -5   5   8        1.34      -22.41     13.80 o 
  -4   5   8        0.98      -25.61     22.86 o 
  -3   5   8        2.99       29.24     19.51 o 
  -2   5   8       30.14      -10.00     28.08 o 
  -1   5   8      338.89      322.95     48.41 o 
   0   5   8       60.80       30.31     33.01 o 
   1   5   8      735.06      684.83     54.11 o 
   2   5   8       18.79       30.28     25.88 o 
   3   5   8     1125.45     1053.65     51.87 o 
   4   5   8       45.68       48.85     14.93 o 
   5   5   8      200.89      191.57     27.03 o 
   6   5   8       82.19       69.83     18.59 o 
   7   5   8       54.51       44.64     17.77 o 
   8   5   8      461.39      427.09     33.83 o 
   9   5   8      198.90      220.91     32.54 o 
  10   5   8       60.16       55.06     26.15 o 
  11   5   8       94.78       82.74     28.53 o 
  12   5   8        0.30       -8.38     23.64 o 
  13   5   8       68.65       84.41     31.34 o 
  14   5   8       36.02       54.88     30.76 o 
  15   5   8        0.00      -23.26     26.72 o 
 -19   6   8       71.02       90.70     38.42 o 
 -18   6   8        0.09        0.23     27.22 o 
 -17   6   8       95.48       72.79     30.19 o 
 -16   6   8        2.87      -19.95     24.54 o 
 -15   6   8        3.65      -31.15     22.38 o 
 -14   6   8       45.71       54.60     44.87 o 
 -13   6   8      553.29      507.66     49.63 o 
 -12   6   8       81.12       96.34     29.73 o 
 -11   6   8     2068.88     2147.79    108.27 o 
 -10   6   8       46.38       52.93     84.82 o 
  -9   6   8      644.39      619.44     46.29 o 
  -8   6   8      209.77      238.71     37.85 o 
  -7   6   8       57.80       49.67     20.55 o 
  -6   6   8      269.16      267.98     39.04 o 
  -5   6   8       28.94       60.50     22.73 o 
  -4   6   8       84.72       86.27     24.27 o 
  -3   6   8      156.23      115.57     22.05 o 
  -2   6   8      395.78      439.53     32.93 o 
  -1   6   8       95.73       64.81     30.35 o 
   0   6   8      144.21      166.64     26.14 o 
   1   6   8      103.69      113.07     42.41 o 
   2   6   8      266.40      305.28     23.93 o 
   3   6   8       65.29       58.84     16.01 o 
   4   6   8        1.06        0.91     14.95 o 
   5   6   8      142.08      119.64     22.26 o 
   6   6   8        1.35       30.19     15.41 o 
   7   6   8       29.23        2.59     15.65 o 
   8   6   8        2.96       11.52     17.13 o 
   9   6   8       22.67       13.66     28.14 o 
  10   6   8       28.24       42.15     23.54 o 
  11   6   8       35.75       35.89     34.65 o 
  12   6   8       29.28       13.18     35.25 o 
  13   6   8        3.97      -16.78     36.19 o 
  14   6   8        0.27        2.49     39.17 o 
 -17   7   8        0.03      -40.30     24.75 o 
 -16   7   8       17.48       -0.72     35.16 o 
 -15   7   8       11.80       40.40     28.61 o 
 -14   7   8       27.45       13.22     30.99 o 
 -13   7   8       69.13      118.95     32.38 o 
 -12   7   8        1.15      -41.12     31.79 o 
 -11   7   8       95.86      114.30     51.74 o 
 -10   7   8        2.90      -14.59     30.85 o 
  -9   7   8        7.28      -22.83     31.97 o 
  -8   7   8      201.60      158.55    102.77 o 
  -7   7   8      102.49      118.01     40.01 o 
  -6   7   8      161.24      168.79     42.01 o 
  -5   7   8      481.90      492.17     76.73 o 
  -4   7   8       12.72      -16.80     29.53 o 
  -3   7   8      233.41      301.58     90.46 o 
  -2   7   8       24.44       52.54     32.26 o 
  -1   7   8      269.18      193.83     37.06 o 
   0   7   8      499.41      557.04     55.08 o 
   1   7   8      236.40      289.38     43.19 o 
   2   7   8       92.03       86.58     33.97 o 
   3   7   8      134.86      204.41     41.79 o 
   4   7   8        8.82        4.48     19.61 o 
   5   7   8       29.31       66.42     27.06 o 
   6   7   8        1.03       -3.94     24.11 o 
   7   7   8        1.37       -3.31     27.36 o 
   8   7   8       24.32       31.05     28.96 o 
   9   7   8       33.97       55.13     35.03 o 
  10   7   8       23.64       72.57     36.58 o 
  11   7   8       30.52      103.35     40.56 o 
  12   7   8       12.11       -1.90     36.97 o 
 -14   8   8       25.71       64.20     42.25 o 
 -13   8   8       40.66       78.12     40.48 o 
 -12   8   8       47.34       79.18     39.73 o 
 -11   8   8       31.97       -4.04     35.01 o 
 -10   8   8       50.78       25.39     56.67 o 
  -9   8   8       17.45       -4.26     33.99 o 
  -8   8   8       95.35      173.56     43.17 o 
  -7   8   8       14.07       34.18     53.15 o 
  -6   8   8       46.59       91.74     38.02 o 
  -5   8   8       49.89      107.15     37.78 o 
  -4   8   8       52.80      104.29     38.88 o 
  -3   8   8       67.79      129.16     39.68 o 
  -2   8   8       24.03       70.22     48.92 o 
  -1   8   8       16.86       22.05     22.19 o 
   0   8   8        0.01       19.84     22.70 o 
   1   8   8        3.74        5.67     22.78 o 
   2   8   8        1.98      -36.02     26.16 o 
   3   8   8       22.26       -4.93     51.74 o 
   4   8   8        0.00      -17.36     34.49 o 
   5   8   8        1.84       25.78     25.85 o 
   6   8   8        0.27        7.39     28.37 o 
   7   8   8       35.71       52.25     31.94 o 
   8   8   8       21.49       -1.55     30.75 o 
   9   8   8       34.69       51.43     36.96 o 
  -9   9   8       39.49       64.96     41.17 o 
  -8   9   8        0.26       10.77     35.03 o 
  -7   9   8       29.40      102.00     39.09 o 
  -6   9   8        7.20       75.82     45.40 o 
  -5   9   8       19.40        9.57     34.96 o 
  -4   9   8        3.04       53.80     36.02 o 
  -3   9   8        4.42       17.03     63.35 o 
  -2   9   8        4.09       76.66     49.63 o 
  -1   9   8        0.70       80.95     38.86 o 
   0   9   8       79.28      116.89     97.85 o 
   1   9   8       11.89       78.74     41.44 o 
   2   9   8       51.75       95.47     66.87 o 
   3   9   8       15.84       31.60     40.57 o 
   4   9   8       14.63       -0.70     31.68 o 
 -23   0   9        5.19        7.70     31.35 o 
 -21   0   9        6.19       19.13     31.60 o 
 -19   0   9      153.47      192.48     30.58 o 
 -17   0   9       39.14       86.15     24.10 o 
 -15   0   9     1342.64     1247.18     55.10 o 
 -13   0   9     3322.21     3148.81    107.97 o 
 -11   0   9     2799.28     2633.66    100.94 o 
  -9   0   9       13.48        0.11     11.66 o 
  -7   0   9     4393.81     3947.64    128.95 o 
  -5   0   9     2057.04     1817.82    107.62 o 
  -3   0   9     4123.69     4459.62    191.96 o 
  -1   0   9     6496.10     6340.31    468.82 o 
   1   0   9      335.22      337.18     52.09 o 
   3   0   9      220.45      196.40     43.64 o 
   5   0   9       17.62       40.83     33.08 o 
   7   0   9      540.56      643.39     86.58 o 
   9   0   9       33.89       37.76     31.04 o 
  11   0   9        2.05        7.63     35.53 o 
  13   0   9      174.08      170.30     34.22 o 
  15   0   9       81.09       37.81     31.46 o 
  17   0   9       26.97       64.18     35.15 o 
 -23   1   9        1.79        3.97     21.57 o 
 -22   1   9       12.28       -1.53     19.14 o 
 -21   1   9        0.12       25.75     22.44 o 
 -20   1   9       12.83        2.37     17.30 o 
 -19   1   9       14.39       17.38     15.83 o 
 -18   1   9      113.28       93.63     17.79 o 
 -17   1   9      161.52      158.91     18.92 o 
 -16   1   9       33.50       39.35     14.78 o 
 -15   1   9        4.78        2.80     11.34 o 
 -14   1   9      169.28      139.04     14.07 o 
 -13   1   9       24.60       17.62     10.91 o 
 -12   1   9     1127.19     1055.83     34.26 o 
 -11   1   9      165.94      171.20     14.60 o 
 -10   1   9     1291.07     1394.59     39.70 o 
  -9   1   9       22.10       26.88      8.61 o 
  -8   1   9       18.39        2.62      7.57 o 
  -7   1   9      423.44      359.61     17.04 o 
  -6   1   9      342.50      365.15     16.91 o 
  -5   1   9      460.60      420.60     19.29 o 
  -4   1   9      912.06      904.82     32.68 o 
  -3   1   9       21.27       12.18     11.17 o 
  -2   1   9       98.84       94.64     14.35 o 
  -1   1   9     2747.04     2691.66    120.09 o 
   0   1   9      965.93     1003.45     53.07 o 
   1   1   9     2343.72     2214.67    126.92 o 
   2   1   9      110.19      104.68     24.96 o 
   3   1   9        0.13      -11.77     15.43 o 
   4   1   9        9.66        1.33     16.79 o 
   5   1   9      167.62      160.66     23.73 o 
   6   1   9        5.71       17.95     15.87 o 
   7   1   9        2.20       12.73     16.46 o 
   8   1   9       30.60       35.43     18.66 o 
   9   1   9        0.62       85.68     93.86 o 
  10   1   9       15.79       -7.84     16.66 o 
  11   1   9        8.03      -10.67     17.13 o 
  12   1   9       94.16       88.19     20.88 o 
  13   1   9       11.23       -9.32     18.43 o 
  14   1   9       40.05       39.40     20.98 o 
  15   1   9       66.34       82.22     23.39 o 
  16   1   9        6.09      -29.68     20.92 o 
  17   1   9       17.78        8.17     29.38 o 
  18   1   9        0.74       -3.73     26.99 o 
 -23   2   9       19.52       37.43     23.25 o 
 -22   2   9        1.37        2.78     21.28 o 
 -21   2   9       16.19       21.96     19.24 o 
 -20   2   9      114.02       97.33     21.01 o 
 -19   2   9      110.73      111.97     20.65 o 
 -18   2   9        9.83      -17.48     14.99 o 
 -17   2   9        5.77        2.45     14.78 o 
 -16   2   9       40.68       16.25     12.78 o 
 -15   2   9        9.86       -8.95     11.71 o 
 -14   2   9     1049.90      963.67     40.52 o 
 -13   2   9      245.57      209.58     18.19 o 
 -12   2   9      950.54      907.92     31.88 o 
 -11   2   9       62.38       68.16     10.87 o 
 -10   2   9      739.12      669.28     26.89 o 
  -9   2   9       11.35        7.20      8.14 o 
  -8   2   9      172.88      218.56     13.40 o 
  -7   2   9       21.42       29.04     10.05 o 
  -6   2   9      421.95      437.77     20.05 o 
  -5   2   9     1260.24     1294.69     43.90 o 
  -4   2   9      183.60      192.86     17.47 o 
  -3   2   9      891.10      970.75     52.12 o 
  -2   2   9     1560.88     1405.84     69.60 o 
  -1   2   9       58.69       85.97     22.17 o 
   0   2   9       37.69       43.56     20.62 o 
   1   2   9     1161.73     1178.68     76.38 o 
   2   2   9      815.54      830.63     46.71 o 
   3   2   9       57.52       63.97     11.04 o 
   4   2   9      294.45      270.06     27.58 o 
   5   2   9        0.04        1.25     11.80 o 
   6   2   9       37.88       23.22     14.06 o 
   7   2   9       72.18       63.87     16.68 o 
   8   2   9        6.29        5.23     15.44 o 
   9   2   9        0.76      -15.68     16.72 o 
  10   2   9       61.25       72.73     19.26 o 
  11   2   9      577.14      545.60     37.35 o 
  12   2   9        1.64       28.87     19.23 o 
  13   2   9       57.78       23.74     20.39 o 
  14   2   9        2.55      -24.57     19.88 o 
  15   2   9        1.91      -14.29     22.56 o 
  16   2   9      117.81      110.89     29.61 o 
  17   2   9        5.06        4.63     33.02 o 
 -22   3   9        2.39       24.94     28.69 o 
 -21   3   9       17.78       51.09     25.08 o 
 -20   3   9       65.30       32.27     32.60 o 
 -19   3   9       15.77       -4.50     20.72 o 
 -18   3   9       11.26       13.14     20.80 o 
 -17   3   9      271.89      250.93     25.81 o 
 -16   3   9       76.37       79.64     18.60 o 
 -15   3   9       10.85       13.88     16.68 o 
 -14   3   9       71.15       96.15     15.63 o 
 -13   3   9      144.96      152.98     15.59 o 
 -12   3   9        0.74       -1.40     10.58 o 
 -11   3   9      270.86      293.87     16.99 o 
 -10   3   9      442.71      399.03     19.46 o 
  -9   3   9       46.34       66.61      9.76 o 
  -8   3   9      828.47      876.53     28.23 o 
  -7   3   9       52.26       60.37     11.10 o 
  -6   3   9     1282.39     1364.32     52.34 o 
  -5   3   9        2.79      -11.57      9.50 o 
  -4   3   9       57.54       44.26     11.90 o 
  -3   3   9      229.10      210.69     20.70 o 
  -2   3   9       36.92       36.56     12.40 o 
  -1   3   9     1508.60     1568.24     62.25 o 
   0   3   9     2622.94     2680.75    100.61 o 
   1   3   9       10.73       23.19     13.52 o 
   2   3   9     2986.72     2977.16    128.12 o 
   3   3   9       36.45       29.86     16.18 o 
   4   3   9      378.91      375.24     31.51 o 
   5   3   9        0.52       -2.26     16.05 o 
   6   3   9     1074.35     1124.23     76.97 o 
   7   3   9        6.48       13.71     20.31 o 
   8   3   9      222.65      248.93     28.31 o 
   9   3   9       27.77       13.96     18.86 o 
  10   3   9        0.04        1.03     14.30 o 
  11   3   9       11.77        1.93     21.71 o 
  12   3   9        7.07      -25.11     21.23 o 
  13   3   9        1.59       28.79     24.51 o 
  14   3   9       28.71       65.39     28.50 o 
  15   3   9        0.68       -1.20     29.51 o 
  16   3   9        5.26       37.27     31.77 o 
  17   3   9        6.52      -39.99     29.97 o 
 -21   4   9       50.31       12.24     28.85 o 
 -20   4   9      126.06      145.12     32.68 o 
 -19   4   9        7.78       -4.40     22.14 o 
 -18   4   9      100.83       80.18     23.95 o 
 -17   4   9      110.90      127.70     21.97 o 
 -16   4   9      689.03      568.51     35.27 o 
 -15   4   9       68.27       85.79     18.13 o 
 -14   4   9      636.90      553.87     32.87 o 
 -13   4   9       25.63       36.80     13.89 o 
 -12   4   9      300.31      289.80     20.33 o 
 -11   4   9        8.35       10.51     12.89 o 
 -10   4   9       26.46       24.24     10.65 o 
  -9   4   9      904.24      870.52     31.55 o 
  -8   4   9       18.15       16.84     11.77 o 
  -7   4   9       79.12       68.28     20.91 o 
  -6   4   9      119.58      118.29     22.05 o 
  -5   4   9       10.80       -6.58     12.83 o 
  -4   4   9       22.12       25.19     13.89 o 
  -3   4   9       62.59       50.81     23.34 o 
  -2   4   9      161.35      186.32     30.47 o 
  -1   4   9      718.10      642.78     53.43 o 
   0   4   9        0.00        5.75     17.48 o 
   1   4   9        0.41       -1.32      9.81 o 
   2   4   9       41.11       34.09     12.71 o 
   3   4   9      752.72      732.42     37.42 o 
   4   4   9        2.83       17.73     14.83 o 
   5   4   9     1322.28     1300.93     67.11 o 
   6   4   9       64.88       89.57     22.37 o 
   7   4   9      169.28      170.04     32.11 o 
   8   4   9       46.29       58.90     20.17 o 
   9   4   9      749.64      830.10     85.75 o 
  10   4   9       26.39       22.74     21.84 o 
  11   4   9       17.80        1.23     23.73 o 
  12   4   9       39.64       14.56     34.96 o 
  13   4   9       27.97       19.11     27.26 o 
  14   4   9       81.07       43.79     54.72 o 
  15   4   9        5.25       38.83     32.49 o 
  16   4   9       26.46       36.19     33.28 o 
 -20   5   9        7.76       12.06     28.11 o 
 -19   5   9       46.39       29.41     47.35 o 
 -18   5   9        7.16       44.68     38.71 o 
 -17   5   9       87.50       92.48     28.78 o 
 -16   5   9       42.64       43.23     25.27 o 
 -15   5   9       12.74      -13.11     22.24 o 
 -14   5   9        0.07       24.13     22.25 o 
 -13   5   9       21.16       19.54     14.78 o 
 -12   5   9      207.44      183.29     18.99 o 
 -11   5   9      620.02      591.29     31.79 o 
 -10   5   9      538.59      554.07     31.73 o 
  -9   5   9      336.14      401.19     38.16 o 
  -8   5   9       52.72       31.76     13.15 o 
  -7   5   9       74.56       55.52     15.15 o 
  -6   5   9       74.16       65.99     29.69 o 
  -5   5   9        2.43      -14.07     24.18 o 
  -4   5   9        7.41      -17.89     17.09 o 
  -3   5   9      702.95      747.72     99.02 o 
  -2   5   9       28.43      -33.80     42.24 o 
  -1   5   9      174.74      158.94     30.44 o 
   0   5   9      533.18      551.88     85.18 o 
   1   5   9       85.91       81.75     34.84 o 
   2   5   9      665.03      673.80     34.90 o 
   3   5   9       30.81       53.97     16.04 o 
   4   5   9      327.61      305.48     28.44 o 
   5   5   9        8.57      -11.30     20.63 o 
   6   5   9       28.15       26.39     19.74 o 
   7   5   9       61.96       71.59     22.18 o 
   8   5   9        0.79        0.98     17.00 o 
   9   5   9       59.23       51.37     24.41 o 
  10   5   9       85.97       58.68     40.09 o 
  11   5   9       45.51       71.07     29.10 o 
  12   5   9       31.05       65.19     29.03 o 
  13   5   9       39.25       33.27     28.80 o 
  14   5   9        1.18       -4.79     33.32 o 
  15   5   9        5.85       16.55     30.64 o 
 -19   6   9       15.91       15.54     34.71 o 
 -18   6   9       39.22       36.48     27.52 o 
 -17   6   9       11.21       -6.51     25.99 o 
 -16   6   9        6.95       17.16     32.03 o 
 -15   6   9        0.38      -16.98     27.94 o 
 -14   6   9        2.19      -26.38     23.17 o 
 -13   6   9       45.80       79.94     32.09 o 
 -12   6   9       59.76       51.50     44.70 o 
 -11   6   9       52.07       40.26     45.05 o 
 -10   6   9       31.60       17.85     34.83 o 
  -9   6   9        0.68        8.63     20.73 o 
  -8   6   9      692.75      681.62     57.67 o 
  -7   6   9       18.60       11.75     20.40 o 
  -6   6   9       28.58      -50.05     26.43 o 
  -5   6   9       81.58       14.32     31.38 o 
  -4   6   9        0.27      -38.89     25.18 o 
  -3   6   9      236.01      263.53     32.21 o 
  -2   6   9       87.73       79.46     22.80 o 
  -1   6   9        4.98       -6.04     47.87 o 
   0   6   9      190.46      167.35     64.06 o 
   1   6   9       19.26       -9.55     22.22 o 
   2   6   9       34.34        9.05     13.84 o 
   3   6   9      129.39       91.17     18.38 o 
   4   6   9        0.31       10.15     15.82 o 
   5   6   9        6.16       11.50     17.55 o 
   6   6   9       65.67       56.63     21.99 o 
   7   6   9       13.40       53.40     32.99 o 
   8   6   9        7.98       -2.01     17.47 o 
   9   6   9       12.92       -5.01     22.61 o 
  10   6   9       89.37      111.47     40.59 o 
  11   6   9        2.86       28.71     34.88 o 
  12   6   9       74.46       73.92     40.87 o 
  13   6   9        9.77        0.30     40.31 o 
 -16   7   9       65.55       48.62     28.28 o 
 -15   7   9       24.38        4.87     34.05 o 
 -14   7   9      125.71       86.41     42.19 o 
 -13   7   9       13.06        2.54     33.57 o 
 -12   7   9       29.72        4.31     38.04 o 
 -11   7   9       36.55      -11.81     44.00 o 
 -10   7   9      482.49      553.41     90.81 o 
  -9   7   9       40.36       38.84     51.74 o 
  -8   7   9      159.30      229.34     47.22 o 
  -7   7   9       65.39       95.04     39.46 o 
  -6   7   9        9.94      -10.75     31.43 o 
  -5   7   9        2.32       14.09     33.20 o 
  -4   7   9      278.73      345.51     53.51 o 
  -3   7   9      110.44      107.06     49.28 o 
  -2   7   9       30.76        0.55     43.29 o 
  -1   7   9      118.46      185.66     60.89 o 
   0   7   9        2.62       37.45     36.96 o 
   1   7   9      291.90      298.51     45.17 o 
   2   7   9        2.41       19.85     28.51 o 
   3   7   9      228.32      236.66     40.68 o 
   4   7   9        9.71        0.58     21.61 o 
   5   7   9        7.52       59.97     27.40 o 
   6   7   9        8.29      -15.62     40.48 o 
   7   7   9        2.06      -45.02     26.04 o 
   8   7   9       19.95       21.05     32.08 o 
   9   7   9        1.38       24.64     39.42 o 
  10   7   9        9.56       11.08     35.38 o 
  11   7   9        0.05       19.23     37.53 o 
 -13   8   9        2.95       -6.12     37.53 o 
 -12   8   9        0.01       53.39     39.21 o 
 -11   8   9      121.64      196.74     49.28 o 
 -10   8   9       57.34       93.96     41.93 o 
  -9   8   9      123.08      138.49     44.00 o 
  -8   8   9       15.44       66.97     37.20 o 
  -7   8   9       38.23       62.06     38.09 o 
  -6   8   9       69.48       22.30     35.51 o 
  -5   8   9        0.91       22.90     47.52 o 
  -4   8   9       89.69      136.16     41.45 o 
  -3   8   9        7.78       58.61     54.55 o 
  -2   8   9      206.30      243.84     46.34 o 
  -1   8   9       50.29       46.06     25.98 o 
   0   8   9        9.13       54.50     44.73 o 
   1   8   9        4.00       -6.57     24.25 o 
   2   8   9       31.10       10.54     31.28 o 
   3   8   9       33.84        7.01     39.33 o 
   4   8   9       92.86       78.90     28.08 o 
   5   8   9       51.86       56.38     39.77 o 
   6   8   9       76.02      134.68     40.83 o 
   7   8   9        3.70       10.23     29.82 o 
   8   8   9        0.00       -3.11     32.25 o 
  -8   9   9       18.78       55.43    100.31 o 
  -7   9   9       29.82      101.24     42.89 o 
  -6   9   9       10.56       62.61     50.33 o 
  -5   9   9       12.18       23.14     53.50 o 
  -4   9   9        0.11        8.45     78.49 o 
  -3   9   9       89.10      147.33     44.80 o 
  -2   9   9        0.59        4.66     55.96 o 
  -1   9   9       65.05      144.91     46.60 o 
   0   9   9       11.16       63.67     41.78 o 
   1   9   9        1.18       -7.13     38.02 o 
   2   9   9       19.87      -18.30     52.79 o 
   3   9   9        0.53     -152.05     76.02 o 
 -22   0  10        4.98       53.01     30.68 o 
 -20   0  10       23.28       54.88     31.19 o 
 -18   0  10      178.76      236.74     30.93 o 
 -16   0  10       19.51       18.66     20.24 o 
 -14   0  10      138.14      158.92     23.44 o 
 -12   0  10       46.78       32.11     16.21 o 
 -10   0  10      247.78      270.84     24.13 o 
  -8   0  10       42.26       18.28     15.91 o 
  -6   0  10       12.58       -1.38     15.77 o 
  -4   0  10     6376.41     6497.68    338.97 o 
  -2   0  10        1.98      -24.60     26.75 o 
   0   0  10       87.99       57.02     32.38 o 
   2   0  10      367.56      288.61     51.39 o 
   4   0  10        4.54       27.45     33.08 o 
   6   0  10       81.22      109.81     45.05 o 
   8   0  10       12.73      -37.31     35.90 o 
  10   0  10       71.60       73.26     33.34 o 
  12   0  10      229.42      252.78     48.96 o 
  14   0  10        9.66      -37.55     30.59 o 
  16   0  10       82.82       54.82     34.07 o 
 -23   1  10       29.46       42.17     22.08 o 
 -22   1  10       65.43       60.12     21.42 o 
 -21   1  10        1.66       -1.76     17.78 o 
 -20   1  10        0.53       -7.62     16.08 o 
 -19   1  10       52.40       35.30     16.27 o 
 -18   1  10      249.15      261.80     22.64 o 
 -17   1  10       16.23        8.86     13.98 o 
 -16   1  10      946.57      939.41     41.55 o 
 -15   1  10        7.96       -7.40     12.17 o 
 -14   1  10      241.96      227.59     18.35 o 
 -13   1  10      228.76      240.71     17.89 o 
 -12   1  10     1762.30     1714.32     50.88 o 
 -11   1  10      197.95      191.76     15.52 o 
 -10   1  10     3113.92     3153.33     83.35 o 
  -9   1  10      684.55      669.75     25.90 o 
  -8   1  10      129.51      143.15     15.60 o 
  -7   1  10     1290.21     1302.28     45.41 o 
  -6   1  10       43.15       48.09     10.05 o 
  -5   1  10     1836.68     1690.72     51.29 o 
  -4   1  10     4375.43     4329.42    144.78 o 
  -3   1  10      701.35      677.01     39.83 o 
  -2   1  10     2778.53     2757.64    123.43 o 
  -1   1  10       36.41       49.69     21.83 o 
   0   1  10      619.68      584.91     50.24 o 
   1   1  10      254.51      217.59     32.03 o 
   2   1  10     1254.66     1303.19     85.12 o 
   3   1  10      244.21      222.44     47.16 o 
   4   1  10        2.03      -15.57     21.76 o 
   5   1  10      384.19      383.07     33.92 o 
   6   1  10        4.38       18.11     17.12 o 
   7   1  10       57.12       61.75     28.96 o 
   8   1  10       42.67       53.17     20.62 o 
   9   1  10        2.23      -16.50     22.97 o 
  10   1  10        5.20       -0.29     17.89 o 
  11   1  10      198.94      215.53     26.82 o 
  12   1  10       13.04       -1.80     18.02 o 
  13   1  10       29.46       32.80     20.48 o 
  14   1  10        0.00       -3.06     20.01 o 
  15   1  10        0.02      -25.14     20.36 o 
  16   1  10       49.12       32.39     27.81 o 
  17   1  10       73.61       54.17     28.33 o 
 -23   2  10        1.75       10.66     22.26 o 
 -22   2  10      115.86      129.32     24.47 o 
 -21   2  10       21.77       30.70     19.95 o 
 -20   2  10        4.40       11.10     19.46 o 
 -19   2  10       89.76      106.41     22.89 o 
 -18   2  10      251.17      237.44     28.18 o 
 -17   2  10       55.21        7.83     16.86 o 
 -16   2  10       10.00      -13.82     12.90 o 
 -15   2  10      183.58      165.53     18.85 o 
 -14   2  10       12.46       26.11     13.21 o 
 -13   2  10       11.13       -9.29     10.99 o 
 -12   2  10      161.84      142.68     14.76 o 
 -11   2  10      209.49      200.11     15.37 o 
 -10   2  10        0.44      -12.39      8.34 o 
  -9   2  10      149.00      173.43     14.19 o 
  -8   2  10       79.16       80.98     12.89 o 
  -7   2  10        9.90       -4.37      9.02 o 
  -6   2  10      271.60      331.07     20.83 o 
  -5   2  10      685.62      627.18     29.77 o 
  -4   2  10      360.95      389.30     32.92 o 
  -3   2  10     1660.17     1826.76     87.79 o 
  -2   2  10        0.07      -16.82     18.10 o 
  -1   2  10      653.95      695.46     53.22 o 
   0   2  10     1921.76     2028.59    118.15 o 
   1   2  10      159.91      167.93     29.46 o 
   2   2  10     3976.55     4071.65    221.49 o 
   3   2  10      123.47      148.61     15.91 o 
   4   2  10      291.05      316.71     30.80 o 
   5   2  10      360.71      382.46     27.03 o 
   6   2  10       98.93       79.44     16.86 o 
   7   2  10       23.45       28.14     16.43 o 
   8   2  10       50.24       44.46     18.23 o 
   9   2  10      691.61      667.57     57.48 o 
  10   2  10      254.75      219.13     33.35 o 
  11   2  10       13.24       39.12     19.64 o 
  12   2  10      424.37      424.49     39.77 o 
  13   2  10       12.64       12.51     24.30 o 
  14   2  10       34.64       34.95     27.04 o 
  15   2  10       42.94       27.95     28.91 o 
  16   2  10        3.54       33.82     35.26 o 
  17   2  10        7.57       32.44     31.43 o 
 -22   3  10        2.55       39.63     26.70 o 
 -21   3  10        3.38      -13.92     23.08 o 
 -20   3  10       19.89       18.64     22.94 o 
 -19   3  10       14.08       -9.64     23.14 o 
 -18   3  10       11.18        9.18     20.30 o 
 -17   3  10      359.87      322.91     25.39 o 
 -16   3  10       71.83       55.65     16.09 o 
 -15   3  10        4.89       11.18     13.24 o 
 -14   3  10      161.63      162.39     17.93 o 
 -13   3  10       32.95       39.08     12.04 o 
 -12   3  10      289.45      274.48     19.16 o 
 -11   3  10      741.43      700.90     29.39 o 
 -10   3  10       62.14       91.15     12.03 o 
  -9   3  10     1330.10     1349.37     42.80 o 
  -8   3  10      187.38      187.09     14.90 o 
  -7   3  10      118.07      122.49     12.35 o 
  -6   3  10      190.16      193.94     20.08 o 
  -5   3  10      156.68      121.77     17.10 o 
  -4   3  10       16.39        9.39     15.08 o 
  -3   3  10      570.56      513.32     35.81 o 
  -2   3  10      677.40      558.46     32.72 o 
  -1   3  10       28.17       19.86     11.78 o 
   0   3  10       10.70        3.62     15.12 o 
   1   3  10        9.81       14.30     20.85 o 
   2   3  10     1512.23     1622.87     77.10 o 
   3   3  10       18.19       30.05     24.01 o 
   4   3  10       28.58       29.94     17.19 o 
   5   3  10       66.05       42.54     19.82 o 
   6   3  10      486.80      445.88     47.00 o 
   7   3  10      251.15      265.45     32.54 o 
   8   3  10       33.30       21.02     35.20 o 
   9   3  10       72.02       45.35     26.34 o 
  10   3  10      479.12      500.98     41.44 o 
  11   3  10       15.37       60.50     24.42 o 
  12   3  10       81.92      115.39     27.62 o 
  13   3  10      172.26       98.91     30.58 o 
  14   3  10        9.65      -26.84     26.87 o 
  15   3  10        0.01      -14.72     27.79 o 
  16   3  10        3.07      -52.79     26.39 o 
 -21   4  10       86.32      106.80     32.58 o 
 -20   4  10       60.28      100.05     31.15 o 
 -19   4  10        0.04      -10.34     21.70 o 
 -18   4  10       64.42       36.73     22.55 o 
 -17   4  10        0.52      -19.80     19.45 o 
 -16   4  10       41.20       25.21     18.08 o 
 -15   4  10       64.25       96.28     19.42 o 
 -14   4  10       88.41       98.38     20.70 o 
 -13   4  10      514.71      510.89     32.49 o 
 -12   4  10      329.59      337.80     22.99 o 
 -11   4  10      226.80      232.63     19.25 o 
 -10   4  10       35.80       27.02     11.07 o 
  -9   4  10        0.62      -17.36     13.71 o 
  -8   4  10       82.72       85.98     17.36 o 
  -7   4  10      162.98      162.29     19.08 o 
  -6   4  10       51.43       50.74     22.56 o 
  -5   4  10       16.40       -5.42     16.87 o 
  -4   4  10        0.87      -17.97     16.60 o 
  -3   4  10       24.54       10.62     27.69 o 
  -2   4  10      669.80      641.29     70.75 o 
  -1   4  10        4.28        0.20     14.57 o 
   0   4  10      277.90      310.12     21.85 o 
   1   4  10       31.63       43.29     14.62 o 
   2   4  10      377.39      375.40     29.64 o 
   3   4  10      724.79      739.43     45.36 o 
   4   4  10        8.67        8.69     26.94 o 
   5   4  10      916.54      917.30     54.75 o 
   6   4  10      304.70      393.17     42.73 o 
   7   4  10        1.37      -24.13     16.08 o 
   8   4  10      231.45      220.53     28.35 o 
   9   4  10      154.67      204.94     28.76 o 
  10   4  10       63.51       83.09     25.14 o 
  11   4  10      103.71      131.30     32.31 o 
  12   4  10        4.07       29.84     27.32 o 
  13   4  10        1.40      -15.00     31.64 o 
  14   4  10       26.75       49.32     41.63 o 
  15   4  10        4.11       25.63     31.61 o 
 -20   5  10        8.62       20.69     38.56 o 
 -19   5  10       44.47       62.51     33.33 o 
 -18   5  10       41.11       79.79     37.59 o 
 -17   5  10        5.89        9.30     25.05 o 
 -16   5  10        6.26       13.81     22.98 o 
 -15   5  10       97.79       75.79     26.60 o 
 -14   5  10       23.69       15.12     22.72 o 
 -13   5  10      366.07      346.98     32.82 o 
 -12   5  10       67.21       50.22     15.36 o 
 -11   5  10      430.79      449.57     34.84 o 
 -10   5  10      278.88      244.01     22.19 o 
  -9   5  10      114.46       68.92     19.54 o 
  -8   5  10      258.97      275.40     27.09 o 
  -7   5  10      490.43      441.84     49.89 o 
  -6   5  10      350.88      282.98     44.70 o 
  -5   5  10       73.53        9.72     21.20 o 
  -4   5  10      179.38      145.07     23.12 o 
  -3   5  10       80.95       83.17     19.13 o 
  -2   5  10       74.52       94.06     20.34 o 
  -1   5  10      336.26      417.43     79.54 o 
   0   5  10       97.09      130.23     65.47 o 
   1   5  10      233.49      245.35     19.93 o 
   2   5  10      336.26      344.78     29.22 o 
   3   5  10      153.92      141.40     21.50 o 
   4   5  10      120.18      135.69     20.64 o 
   5   5  10       17.59       25.95     23.21 o 
   6   5  10      256.77      215.33     28.86 o 
   7   5  10        1.49       41.96     22.16 o 
   8   5  10      193.12      200.05     32.72 o 
   9   5  10       12.96       29.85     23.96 o 
  10   5  10       45.20       27.12     30.45 o 
  11   5  10       13.92       57.97     28.88 o 
  12   5  10        4.74      -11.52     26.08 o 
  13   5  10       59.12       74.73     46.93 o 
  14   5  10        0.06       -9.25     28.04 o 
 -18   6  10       18.97        5.38     35.63 o 
 -17   6  10        2.07        4.22     28.14 o 
 -16   6  10        0.35      -11.50     23.27 o 
 -15   6  10      128.23      139.59     41.93 o 
 -14   6  10        4.83      -52.39     26.19 o 
 -13   6  10      389.78      411.96     45.11 o 
 -12   6  10       55.17       53.90     28.65 o 
 -11   6  10       75.73      136.36     39.85 o 
 -10   6  10        7.53       -4.21     33.94 o 
  -9   6  10      671.02      676.61     71.21 o 
  -8   6  10      706.39      743.58     54.23 o 
  -7   6  10     1096.28     1115.92     69.90 o 
  -6   6  10      238.08      171.21     96.44 o 
  -5   6  10       18.75       13.57     34.49 o 
  -4   6  10        1.07       22.23     32.39 o 
  -3   6  10      569.72      508.96     44.52 o 
  -2   6  10        0.10      -31.23     30.76 o 
  -1   6  10      791.03      756.08     71.45 o 
   0   6  10       27.50        0.71     23.09 o 
   1   6  10      457.60      567.37     95.73 o 
   2   6  10       41.24       50.68     17.92 o 
   3   6  10       88.15       74.71     21.33 o 
   4   6  10      113.03      112.60     21.74 o 
   5   6  10        0.65       -2.31     19.79 o 
   6   6  10       48.88       46.60     29.67 o 
   7   6  10        4.98      -11.01     19.84 o 
   8   6  10       20.13       24.45     23.07 o 
   9   6  10        0.44       -9.59     22.57 o 
  10   6  10       18.41       71.40     64.41 o 
  11   6  10       13.22      -57.29     31.94 o 
  12   6  10        0.75       32.80     39.09 o 
 -16   7  10        2.48      -31.85     32.39 o 
 -15   7  10        2.71      -18.87     36.80 o 
 -14   7  10        0.41       -5.45     49.57 o 
 -13   7  10       42.88       20.82     40.05 o 
 -12   7  10       12.18      -18.38     36.80 o 
 -11   7  10        0.94      -12.33     35.84 o 
 -10   7  10       27.04       73.40     39.88 o 
  -9   7  10        0.02      -17.08     34.03 o 
  -8   7  10      226.65      241.64     49.61 o 
  -7   7  10      281.53      431.97    108.05 o 
  -6   7  10      127.52      118.76     81.30 o 
  -5   7  10       40.49       66.91    135.86 o 
  -4   7  10      140.23      142.99     60.19 o 
  -3   7  10      276.94      212.86     45.59 o 
  -2   7  10       11.01      -36.13     30.91 o 
  -1   7  10      133.15       78.29     37.76 o 
   0   7  10       80.35       70.39     68.99 o 
   1   7  10       25.08       39.65     38.01 o 
   2   7  10       45.11       29.24     19.89 o 
   3   7  10        0.04        0.25     21.04 o 
   4   7  10       10.06       11.73     23.64 o 
   5   7  10        3.65        9.61     26.10 o 
   6   7  10       49.51       27.45     28.87 o 
   7   7  10       69.85       57.77     33.31 o 
   8   7  10       23.48       29.83     33.57 o 
   9   7  10       61.43       22.81     45.40 o 
  10   7  10       21.62       -3.62     32.81 o 
 -13   8  10      107.84      259.87     98.90 o 
 -12   8  10       56.69       96.60     42.28 o 
 -11   8  10       19.88       87.01     44.00 o 
 -10   8  10        3.49       32.57     38.29 o 
  -9   8  10       87.29       19.71     49.28 o 
  -8   8  10        2.28      -20.69     69.34 o 
  -7   8  10       49.35       96.14     73.91 o 
  -6   8  10        5.47       -5.97     35.90 o 
  -5   8  10      105.97      147.23     44.39 o 
  -4   8  10        0.49      -10.17     34.97 o 
  -3   8  10       24.63       42.37     90.46 o 
  -2   8  10        8.68      -12.42     35.16 o 
  -1   8  10        4.69       17.77     26.51 o 
   0   8  10       36.96       38.98     46.89 o 
   1   8  10        2.80       21.35     37.66 o 
   2   8  10        4.61      -47.52    104.53 o 
   3   8  10        0.00      -31.76     21.99 o 
   4   8  10        5.64       26.49     27.06 o 
   5   8  10        2.84        5.29     27.86 o 
   6   8  10        0.70       17.79     48.92 o 
   7   8  10        2.89       15.41     31.35 o 
  -7   9  10       22.02       89.69     40.92 o 
  -6   9  10       31.17      -13.09     73.91 o 
  -5   9  10        1.70       28.74     54.20 o 
  -4   9  10        0.09       32.54     40.29 o 
  -3   9  10        5.16       95.65     59.13 o 
  -2   9  10        9.97       54.06     83.77 o 
  -1   9  10       46.13       92.35     45.25 o 
   0   9  10       40.28       36.04     41.93 o 
   1   9  10       15.91       51.80     45.40 o 
 -23   0  11       19.39       -6.06     28.60 o 
 -21   0  11      324.45      335.26     37.96 o 
 -19   0  11      102.58       90.65     25.93 o 
 -17   0  11      167.53      181.51     32.02 o 
 -15   0  11     3429.04     3383.91    153.45 o 
 -13   0  11     1457.93     1467.36     65.94 o 
 -11   0  11       18.67       21.28     15.32 o 
  -9   0  11     2832.04     2754.59    122.88 o 
  -7   0  11     4966.09     4421.99    225.11 o 
  -5   0  11     4841.35     4799.91    201.00 o 
  -3   0  11     6127.02     6379.40    333.98 o 
  -1   0  11     2630.10     2650.30    214.70 o 
   1   0  11       57.29       35.90     32.38 o 
   3   0  11      138.47      192.88     47.16 o 
   5   0  11       50.32       61.24     38.72 o 
   7   0  11       12.77      -14.08     37.31 o 
   9   0  11        2.56       10.37     32.57 o 
  11   0  11      165.22      166.21     38.68 o 
  13   0  11       47.59        8.97     29.02 o 
  15   0  11       19.68        7.21     31.47 o 
 -23   1  11       46.69       54.04     23.40 o 
 -22   1  11        4.51       10.62     19.18 o 
 -21   1  11       24.08       59.03     21.74 o 
 -20   1  11       44.70       51.57     20.19 o 
 -19   1  11       45.91       41.55     23.93 o 
 -18   1  11      539.46      538.76     32.46 o 
 -17   1  11      487.66      477.98     29.43 o 
 -16   1  11        3.95       -9.14     15.86 o 
 -15   1  11        1.35      -13.00     14.09 o 
 -14   1  11        2.46        5.42     12.92 o 
 -13   1  11       57.51       64.40     13.87 o 
 -12   1  11        9.66       16.77     11.18 o 
 -11   1  11        9.47       14.93     11.07 o 
 -10   1  11       64.69       69.61     12.16 o 
  -9   1  11     1662.32     1577.11     54.79 o 
  -8   1  11       50.55       59.55     13.06 o 
  -7   1  11      280.73      248.88     18.55 o 
  -6   1  11     1248.58     1246.78     44.46 o 
  -5   1  11       80.59       72.37     17.37 o 
  -4   1  11      110.95      125.03     38.26 o 
  -3   1  11     2992.66     3016.40    167.98 o 
  -2   1  11      386.66      382.41     41.67 o 
  -1   1  11      967.69      883.44     64.96 o 
   0   1  11     2432.00     2433.39    140.36 o 
   1   1  11      450.30      416.78     50.68 o 
   2   1  11        2.13        1.77     22.38 o 
   3   1  11      169.17      170.01     31.84 o 
   4   1  11       81.15       49.24     21.60 o 
   5   1  11      482.40      515.08     41.13 o 
   6   1  11       11.92       21.17     22.57 o 
   7   1  11      475.39      503.04     37.21 o 
   8   1  11       34.82       31.95     25.78 o 
   9   1  11        0.13        1.45     24.37 o 
  10   1  11       10.98       -3.65     21.32 o 
  11   1  11       96.01      134.70     24.45 o 
  12   1  11       21.56       -3.87     19.47 o 
  13   1  11      272.90      180.96     31.32 o 
  14   1  11        4.02       21.16     22.51 o 
  15   1  11       29.98        9.04     28.78 o 
  16   1  11        2.33       15.71     26.49 o 
 -23   2  11        3.23       -9.57     31.54 o 
 -22   2  11       44.81       70.89     23.68 o 
 -21   2  11        5.28       23.94     21.77 o 
 -20   2  11      116.38      130.79     25.71 o 
 -19   2  11       19.20       29.64     19.46 o 
 -18   2  11        0.02       16.42     17.97 o 
 -17   2  11      164.08      166.55     22.79 o 
 -16   2  11      563.61      519.50     30.09 o 
 -15   2  11      154.90      192.86     28.28 o 
 -14   2  11      663.75      650.29     38.39 o 
 -13   2  11        1.47       -1.09     11.79 o 
 -12   2  11      533.29      581.66     30.19 o 
 -11   2  11      671.76      618.75     26.55 o 
 -10   2  11        5.14        4.42      9.88 o 
  -9   2  11     1136.75     1200.12     44.24 o 
  -8   2  11      638.18      646.15     29.41 o 
  -7   2  11      241.74      220.76     17.25 o 
  -6   2  11      110.11      130.59     14.22 o 
  -5   2  11       33.15       29.59     16.05 o 
  -4   2  11      377.82      374.78     26.01 o 
  -3   2  11       25.94      -22.00     32.56 o 
  -2   2  11     3524.43     3440.45    188.86 o 
  -1   2  11      478.43      416.97     43.09 o 
   0   2  11      483.06      524.15     49.43 o 
   1   2  11        3.09        4.29     24.29 o 
   2   2  11      105.00      151.45     20.10 o 
   3   2  11      412.50      387.79     26.52 o 
   4   2  11        7.89       -3.95      9.98 o 
   5   2  11      232.69      278.74     24.76 o 
   6   2  11      190.78      215.71     23.52 o 
   7   2  11       21.75       13.07     16.77 o 
   8   2  11       17.13       -9.85     20.84 o 
   9   2  11      333.01      337.78     37.52 o 
  10   2  11       64.96       28.56     22.47 o 
  11   2  11        7.09       15.66     21.66 o 
  12   2  11        0.22      -21.43     22.18 o 
  13   2  11        0.22       11.59     25.30 o 
  14   2  11       58.15       50.77     37.30 o 
  15   2  11        0.53      -18.58     24.86 o 
  16   2  11       32.50       24.36     30.30 o 
 -22   3  11       26.47       75.05     27.89 o 
 -21   3  11       68.57       67.17     26.23 o 
 -20   3  11       50.25       81.06     24.85 o 
 -19   3  11      161.24      184.15     28.57 o 
 -18   3  11      162.33      163.85     23.95 o 
 -17   3  11       32.93       17.73     18.88 o 
 -16   3  11       82.32       80.86     17.20 o 
 -15   3  11        0.03      -18.86     13.10 o 
 -14   3  11        5.59      -12.07     14.17 o 
 -13   3  11      488.53      497.86     26.41 o 
 -12   3  11       49.89       49.58     12.89 o 
 -11   3  11      100.59      140.67     14.38 o 
 -10   3  11      144.20      133.93     15.71 o 
  -9   3  11      319.61      340.95     21.12 o 
  -8   3  11      168.30      132.63     18.98 o 
  -7   3  11       12.83      -12.25     10.24 o 
  -6   3  11       22.26       27.39     15.32 o 
  -5   3  11      189.48      150.89     19.61 o 
  -4   3  11      170.05      169.12     16.20 o 
  -3   3  11      207.32      176.54     24.42 o 
  -2   3  11      297.66      231.86     26.89 o 
  -1   3  11      150.01      162.45     20.12 o 
   0   3  11     2330.15     2279.28    101.71 o 
   1   3  11      654.34      748.66     45.91 o 
   2   3  11       19.78        6.93     16.75 o 
   3   3  11      886.98      831.31     56.57 o 
   4   3  11      463.76      438.05     37.41 o 
   5   3  11      354.59      343.93     34.41 o 
   6   3  11      148.29      171.66     28.62 o 
   7   3  11       10.61       -5.71     19.95 o 
   8   3  11      112.87       48.21     33.03 o 
   9   3  11        5.71       -2.71     26.05 o 
  10   3  11       25.11       18.97     22.49 o 
  11   3  11        0.61       -2.75     22.67 o 
  12   3  11       34.52       32.70     25.02 o 
  13   3  11        4.38       41.01     26.14 o 
  14   3  11       60.37       76.51     34.52 o 
  15   3  11       22.07      -16.79     30.13 o 
 -21   4  11       16.93       44.30     29.38 o 
 -20   4  11       80.50       47.64     28.84 o 
 -19   4  11      103.06      105.19     26.49 o 
 -18   4  11        0.66       -0.54     22.58 o 
 -17   4  11        6.87       -0.34     19.62 o 
 -16   4  11      132.36      124.45     24.78 o 
 -15   4  11      368.03      354.15     29.27 o 
 -14   4  11       18.02       46.76     17.25 o 
 -13   4  11      294.34      271.08     24.40 o 
 -12   4  11       47.04       35.31     13.83 o 
 -11   4  11        4.15       10.54     11.49 o 
 -10   4  11        5.05       33.41     16.09 o 
  -9   4  11        7.15        2.26     14.77 o 
  -8   4  11      101.32       80.19     30.68 o 
  -7   4  11      427.64      417.87     30.19 o 
  -6   4  11      369.30      322.71     25.56 o 
  -5   4  11        7.88       20.51     13.75 o 
  -4   4  11      104.62       82.87     18.87 o 
  -3   4  11      446.26      422.02     33.07 o 
  -2   4  11        0.02       10.86     17.52 o 
  -1   4  11       14.86       25.02     11.07 o 
   0   4  11      241.07      208.99     21.44 o 
   1   4  11      740.72      655.85     40.05 o 
   2   4  11      254.47      267.76     33.78 o 
   3   4  11      696.20      750.42     47.72 o 
   4   4  11       18.41       11.29     18.99 o 
   5   4  11        6.16       20.00     19.14 o 
   6   4  11       28.91       48.50     22.41 o 
   7   4  11       49.08       31.07     22.18 o 
   8   4  11        7.92       40.61     26.87 o 
   9   4  11       62.91       19.43     26.99 o 
  10   4  11       20.20       57.33     27.76 o 
  11   4  11        0.19      -25.74     24.58 o 
  12   4  11        0.86       -5.00     26.95 o 
  13   4  11        1.34       -9.06     27.64 o 
  14   4  11        0.20      -27.22     29.16 o 
 -20   5  11       87.44      134.56     39.94 o 
 -19   5  11       37.89       63.67     42.47 o 
 -18   5  11      294.07      325.24     40.39 o 
 -17   5  11       42.20       75.44     27.33 o 
 -16   5  11        3.02        0.03     27.18 o 
 -15   5  11        2.36       -4.98     25.20 o 
 -14   5  11       51.07       48.55     27.12 o 
 -13   5  11        2.48       -2.60     20.46 o 
 -12   5  11      333.67      345.23     31.92 o 
 -11   5  11       79.05       98.95     21.89 o 
 -10   5  11      188.46      209.38     21.50 o 
  -9   5  11        6.36      -31.50     24.48 o 
  -8   5  11      200.56      253.88     24.31 o 
  -7   5  11      446.87      429.87     66.42 o 
  -6   5  11        3.24      -26.61     19.27 o 
  -5   5  11      102.15       68.62     29.45 o 
  -4   5  11       24.44      -19.29     31.09 o 
  -3   5  11        0.08       -3.11     21.66 o 
  -2   5  11        0.48       -4.04     28.51 o 
  -1   5  11      420.68      388.16     29.98 o 
   0   5  11        0.89        2.98     21.11 o 
   1   5  11      337.14      352.46     31.87 o 
   2   5  11        0.35       11.19     12.95 o 
   3   5  11       59.51       53.49     20.74 o 
   4   5  11       27.04       21.24     26.02 o 
   5   5  11        4.49       46.83     24.99 o 
   6   5  11       40.30       42.02     22.77 o 
   7   5  11      190.66      219.81     31.88 o 
   8   5  11       79.27       85.88     35.34 o 
   9   5  11        8.90       58.69     26.48 o 
  10   5  11       25.21       10.45     24.56 o 
  11   5  11        6.43       -0.90     26.08 o 
  12   5  11       15.50        8.53     28.45 o 
  13   5  11        2.31       13.42     31.13 o 
 -18   6  11        8.50       -1.48     32.42 o 
 -17   6  11        0.42       -9.32     31.40 o 
 -16   6  11       53.28       72.44     33.19 o 
 -15   6  11        6.75        3.93     28.93 o 
 -14   6  11        3.79      -30.50     28.10 o 
 -13   6  11        2.89       10.06     26.03 o 
 -12   6  11        4.03       13.82     27.26 o 
 -11   6  11        0.35      -31.94     23.95 o 
 -10   6  11       49.92       11.36     26.03 o 
  -9   6  11      151.18      105.55     40.99 o 
  -8   6  11       95.30       56.11     38.39 o 
  -7   6  11      140.48      151.86     59.83 o 
  -6   6  11      624.83      543.06     63.62 o 
  -5   6  11        0.99      -59.90     29.95 o 
  -4   6  11      570.84      478.78     59.23 o 
  -3   6  11       54.68       -0.90     78.14 o 
  -2   6  11        6.95       25.34     61.95 o 
  -1   6  11       10.57      -23.23     64.76 o 
   0   6  11      771.98      757.62     57.55 o 
   1   6  11        5.73        3.45     24.27 o 
   2   6  11      346.91      425.78     36.66 o 
   3   6  11        8.82       35.90     32.38 o 
   4   6  11      239.88      331.53     77.78 o 
   5   6  11        1.76       51.61     31.32 o 
   6   6  11       85.76       61.24     31.84 o 
   7   6  11        8.82       16.48     36.60 o 
   8   6  11        0.44       43.22     23.63 o 
   9   6  11       27.96       29.77     34.96 o 
  10   6  11       69.88      128.10     44.50 o 
  11   6  11        1.15      -56.40     33.67 o 
 -16   7  11       27.59      -14.31     40.61 o 
 -15   7  11       12.43       -3.44     30.31 o 
 -14   7  11       42.56       25.44     40.79 o 
 -13   7  11       31.16       -4.73     43.26 o 
 -12   7  11      352.70      334.42     41.96 o 
 -11   7  11       26.05       50.67     39.74 o 
 -10   7  11      626.32      785.23    112.63 o 
  -9   7  11       40.05      100.12     42.95 o 
  -8   7  11       25.15       59.60     61.24 o 
  -7   7  11      121.03      119.05     41.87 o 
  -6   7  11      608.87      557.72    160.50 o 
  -5   7  11       53.92       47.83     37.88 o 
  -4   7  11      111.27      184.62     61.59 o 
  -3   7  11       46.09       21.87     36.58 o 
  -2   7  11       10.45       -7.96     36.06 o 
  -1   7  11        8.85      -18.32     51.39 o 
   0   7  11       16.02       -8.45     68.28 o 
   1   7  11       23.94      -49.28     69.69 o 
   2   7  11        0.49       -4.47     22.88 o 
   3   7  11       14.67       -6.90     22.11 o 
   4   7  11        3.51        9.01     25.15 o 
   5   7  11       11.59       24.29     27.12 o 
   6   7  11        9.39      -14.42     26.82 o 
   7   7  11       15.85       -8.63     28.59 o 
   8   7  11        4.62       22.98     33.60 o 
   9   7  11       24.39       47.14     37.52 o 
 -12   8  11       10.54       -1.54     38.02 o 
 -11   8  11       16.47      138.92     73.56 o 
 -10   8  11       37.27       48.45     62.65 o 
  -9   8  11        6.23       40.01     40.25 o 
  -8   8  11        1.10       24.43     52.79 o 
  -7   8  11        1.76       37.99     38.39 o 
  -6   8  11       98.82      170.89     64.76 o 
  -5   8  11        1.47       11.10     53.85 o 
  -4   8  11       32.13       52.92     41.06 o 
  -3   8  11        1.70       96.00     41.27 o 
  -2   8  11        6.11       32.63     39.05 o 
  -1   8  11        7.86       32.10     67.13 o 
   0   8  11       37.13       27.33     25.36 o 
   1   8  11       18.24       -7.43     33.08 o 
   2   8  11       48.73       77.63     25.85 o 
   3   8  11       10.92       -6.25     34.49 o 
   4   8  11        6.74      -12.95     26.53 o 
   5   8  11       11.98        7.53     57.72 o 
   6   8  11        0.25        6.55     29.85 o 
  -5   9  11       27.71      120.01     78.14 o 
  -4   9  11        2.90       19.90     39.81 o 
  -3   9  11       15.07       44.25     81.30 o 
  -2   9  11       10.39      -42.20     39.06 o 
 -22   0  12        8.92       -4.19     33.88 o 
 -20   0  12        1.39       16.24     24.94 o 
 -18   0  12      402.68      381.82     42.40 o 
 -16   0  12       42.36       65.98     25.78 o 
 -14   0  12     1271.92     1252.00     61.19 o 
 -12   0  12      107.59       93.16     20.99 o 
 -10   0  12        0.06       -5.41     18.21 o 
  -8   0  12        6.39        5.28     34.14 o 
  -6   0  12     1181.72     1052.67    105.59 o 
  -4   0  12      371.71      427.29     63.35 o 
  -2   0  12       34.14       29.57     32.38 o 
   0   0  12      365.62      401.94     62.65 o 
   2   0  12      430.31      558.22     76.73 o 
   4   0  12      225.07      221.03     53.50 o 
   6   0  12       10.62      -40.83     38.01 o 
   8   0  12      843.36     1105.17    133.04 o 
  10   0  12      166.51      171.99     44.22 o 
  12   0  12        0.06       46.58     31.01 o 
  14   0  12       38.21       31.19     31.52 o 
  16   0  12       33.22       -8.25     42.59 o 
 -23   1  12        0.04       42.10     24.88 o 
 -22   1  12        6.04       22.86     25.87 o 
 -21   1  12        1.47       25.29     21.15 o 
 -20   1  12       41.80       78.09     22.04 o 
 -19   1  12       18.86       30.86     20.33 o 
 -18   1  12      212.10      224.89     27.92 o 
 -17   1  12      134.94      166.26     22.88 o 
 -16   1  12      235.63      279.62     25.53 o 
 -15   1  12       11.28       -5.37     13.89 o 
 -14   1  12     1558.25     1510.09     51.98 o 
 -13   1  12      418.50      381.96     22.50 o 
 -12   1  12     1802.77     1665.33     54.04 o 
 -11   1  12      848.47      840.38     37.01 o 
 -10   1  12      302.46      314.37     24.56 o 
  -9   1  12      599.84      590.97     32.71 o 
  -8   1  12      401.31      385.44     23.39 o 
  -7   1  12      621.82      597.92     29.10 o 
  -6   1  12      358.38      345.68     21.98 o 
  -5   1  12      143.49      138.49     16.84 o 
  -4   1  12     1071.60      990.23     57.78 o 
  -3   1  12      296.03      271.88     38.72 o 
  -2   1  12        0.94      -21.24     21.15 o 
  -1   1  12      381.95      389.85     43.04 o 
   0   1  12      603.37      599.26     55.25 o 
   1   1  12      268.14      287.57     39.24 o 
   2   1  12      259.46      226.34     36.74 o 
   3   1  12      102.42      131.27     31.31 o 
   4   1  12        9.46       -1.85     21.39 o 
   5   1  12       43.87       50.79     24.05 o 
   6   1  12        9.82       20.74     20.47 o 
   7   1  12       10.31        9.27     24.05 o 
   8   1  12       81.77       40.04     25.90 o 
   9   1  12       17.77      -16.80     25.13 o 
  10   1  12        0.34      -49.72     24.86 o 
  11   1  12      108.28       79.70     24.05 o 
  12   1  12       55.16        6.96     21.85 o 
  13   1  12        0.74       13.32     21.73 o 
  14   1  12        2.54      -24.66     23.80 o 
  15   1  12        2.05      -30.29     27.17 o 
 -23   2  12        5.95       -5.68     23.34 o 
 -22   2  12       20.30       65.66     26.42 o 
 -21   2  12       59.62       71.30     26.13 o 
 -20   2  12      176.66      172.47     25.81 o 
 -19   2  12       11.24       10.45     19.27 o 
 -18   2  12      361.92      394.38     33.54 o 
 -17   2  12      306.92      314.30     32.84 o 
 -16   2  12        4.05        1.73     15.23 o 
 -15   2  12       93.80       62.71     16.58 o 
 -14   2  12       67.68       54.06     15.26 o 
 -13   2  12        0.74        1.07     12.49 o 
 -12   2  12       57.31       42.81     13.50 o 
 -11   2  12        0.71       -3.30     10.63 o 
 -10   2  12        5.93       -0.08     15.05 o 
  -9   2  12        0.02        4.69     18.71 o 
  -8   2  12      268.57      276.54     19.75 o 
  -7   2  12        3.16      -11.16     10.42 o 
  -6   2  12      386.27      394.13     22.96 o 
  -5   2  12      192.00      149.05     16.52 o 
  -4   2  12       24.19       19.22     28.65 o 
  -3   2  12       80.47       62.29     24.69 o 
  -2   2  12       72.10       56.59     25.02 o 
  -1   2  12      350.64      343.27     40.73 o 
   0   2  12      229.23      211.17     34.88 o 
   1   2  12     2258.47     2467.08    145.08 o 
   2   2  12     1195.86     1227.48    119.67 o 
   3   2  12      613.29      552.89     79.07 o 
   4   2  12      313.40      282.03     32.29 o 
   5   2  12       25.95        2.94     15.48 o 
   6   2  12      146.72      211.81     31.40 o 
   7   2  12      344.67      418.01     38.77 o 
   8   2  12       42.50       -5.65     22.18 o 
   9   2  12       41.10       61.34     25.69 o 
  10   2  12       11.82      -10.60     21.01 o 
  11   2  12       20.05       28.68     25.42 o 
  12   2  12       30.72       40.50     26.65 o 
  13   2  12        4.91       -0.15     25.11 o 
  14   2  12        0.64        0.12     29.41 o 
  15   2  12       20.95       61.94     28.79 o 
 -22   3  12       62.82       69.20     27.09 o 
 -21   3  12       17.84       16.14     24.50 o 
 -20   3  12        0.52       -2.92     25.82 o 
 -19   3  12       74.20       65.01     21.74 o 
 -18   3  12        0.34      -20.03     18.59 o 
 -17   3  12      145.98      158.21     21.42 o 
 -16   3  12       95.55       76.08     17.77 o 
 -15   3  12       96.00       95.01     17.31 o 
 -14   3  12        3.43       -9.79     12.87 o 
 -13   3  12     1002.68      918.11     40.04 o 
 -12   3  12       37.72       46.70     12.69 o 
 -11   3  12      798.47      840.40     37.01 o 
 -10   3  12      223.59      269.94     20.18 o 
  -9   3  12        1.42       -4.24     14.33 o 
  -8   3  12        0.23      -15.63      9.28 o 
  -7   3  12      245.41      229.49     17.39 o 
  -6   3  12        2.97      -18.59      9.30 o 
  -5   3  12      956.93      952.74     41.09 o 
  -4   3  12      355.04      274.60     22.17 o 
  -3   3  12      205.49      201.14     27.64 o 
  -2   3  12      852.88      812.25     61.04 o 
  -1   3  12      859.19      823.94     47.65 o 
   0   3  12       18.92       23.87     16.70 o 
   1   3  12     1322.05     1308.92     67.05 o 
   2   3  12      214.17      167.39     32.65 o 
   3   3  12      150.18      181.15     26.30 o 
   4   3  12      479.40      471.25     39.72 o 
   5   3  12      710.13      712.31     50.95 o 
   6   3  12      208.20      243.10     58.79 o 
   7   3  12       46.15       58.45     24.72 o 
   8   3  12        2.47      -24.14     30.87 o 
   9   3  12        3.93       48.93     36.42 o 
  10   3  12      106.74       85.98     31.14 o 
  11   3  12        3.05        8.45     24.21 o 
  12   3  12       35.20       40.84     25.86 o 
  13   3  12        0.50      -23.75     27.56 o 
  14   3  12        7.80      -29.70     30.83 o 
 -21   4  12       33.46       55.97     36.13 o 
 -20   4  12        0.05       39.72     28.21 o 
 -19   4  12       31.38       29.15     26.02 o 
 -18   4  12       69.65       66.33     27.34 o 
 -17   4  12       43.51       58.26     24.79 o 
 -16   4  12      205.16      209.04     29.80 o 
 -15   4  12        5.87        3.31     20.82 o 
 -14   4  12      159.75      176.69     21.92 o 
 -13   4  12        0.32       -4.92     14.28 o 
 -12   4  12       21.15       -6.77     18.36 o 
 -11   4  12        5.79      -10.81     15.85 o 
 -10   4  12      872.77      829.36     41.71 o 
  -9   4  12        1.01      -17.09     15.07 o 
  -8   4  12      862.52      794.86     40.26 o 
  -7   4  12       20.39       -3.52     15.35 o 
  -6   4  12       16.75       -0.92     18.59 o 
  -5   4  12       74.71       74.64     17.58 o 
  -4   4  12      267.85      259.41     34.10 o 
  -3   4  12      150.02      173.32     29.73 o 
  -2   4  12     1056.76     1000.87     58.63 o 
  -1   4  12        7.41       -6.62     13.37 o 
   0   4  12      264.18      234.47     23.89 o 
   1   4  12      738.38      697.14     44.06 o 
   2   4  12      242.43      269.31     28.73 o 
   3   4  12      923.14      991.77     57.31 o 
   4   4  12      549.58      509.83     40.94 o 
   5   4  12       15.98       24.92     20.47 o 
   6   4  12       55.89       61.24     23.16 o 
   7   4  12      356.42      389.96     59.06 o 
   8   4  12       71.42       58.19     28.41 o 
   9   4  12      108.60      133.66     33.36 o 
  10   4  12       31.86       12.32     39.07 o 
  11   4  12        0.42       13.37     28.06 o 
  12   4  12       23.65       24.71     28.32 o 
  13   4  12        7.92        0.55     31.10 o 
 -20   5  12       24.40       39.72     64.06 o 
 -19   5  12        1.05      -30.89     36.76 o 
 -18   5  12      105.21      160.42     37.07 o 
 -17   5  12        0.75      -11.96     27.02 o 
 -16   5  12       27.74       31.47     28.47 o 
 -15   5  12       39.66      -13.29     25.86 o 
 -14   5  12        4.05        8.24     25.25 o 
 -13   5  12        5.18      -16.67     19.60 o 
 -12   5  12       17.15       23.09     20.38 o 
 -11   5  12       23.87        5.66     23.88 o 
 -10   5  12      391.92      371.45     34.28 o 
  -9   5  12       11.01      -27.84     16.06 o 
  -8   5  12        0.25       -4.78     16.90 o 
  -7   5  12        4.15        5.00     17.17 o 
  -6   5  12        0.98       14.08     14.98 o 
  -5   5  12        8.05        5.90     26.32 o 
  -4   5  12       20.38       -7.25     14.40 o 
  -3   5  12      188.82      213.65     33.77 o 
  -2   5  12      131.80      134.26     23.00 o 
  -1   5  12      143.55      167.83     25.85 o 
   0   5  12      106.73      130.97     17.67 o 
   1   5  12        0.38        3.72     14.11 o 
   2   5  12       38.58       23.34     19.06 o 
   3   5  12        1.72       17.55     17.53 o 
   4   5  12      386.98      308.03     37.71 o 
   5   5  12      220.99      156.98     51.39 o 
   6   5  12      184.39      212.82     70.75 o 
   7   5  12       28.21       51.24     23.69 o 
   8   5  12       27.46       52.31     34.46 o 
   9   5  12        0.90       -0.07     24.24 o 
  10   5  12       77.88       49.39     28.70 o 
  11   5  12        7.06      -28.93     25.91 o 
  12   5  12       27.74      -28.82     29.13 o 
 -18   6  12        6.55       -2.56     41.67 o 
 -17   6  12      153.03      207.83     41.66 o 
 -16   6  12        0.84        0.71     29.53 o 
 -15   6  12      232.95      227.62     38.24 o 
 -14   6  12        8.17       29.32     32.12 o 
 -13   6  12      143.31      146.25     33.11 o 
 -12   6  12        0.30       17.34     33.95 o 
 -11   6  12      126.49      108.49     38.31 o 
 -10   6  12      123.37       85.46     29.77 o 
  -9   6  12      425.50      408.47     37.98 o 
  -8   6  12      220.69      238.46     48.09 o 
  -7   6  12      352.05      307.26     52.24 o 
  -6   6  12       10.34        1.36     33.94 o 
  -5   6  12        0.02      -11.64     34.64 o 
  -4   6  12      276.86      287.62     51.08 o 
  -3   6  12      175.84      244.70     49.20 o 
  -2   6  12       93.98       21.12     68.28 o 
  -1   6  12        2.97      -34.06     20.41 o 
   0   6  12        3.26      -10.09     34.84 o 
   1   6  12       11.27      -26.75     28.16 o 
   2   6  12       28.21       37.31     33.08 o 
   3   6  12       16.44       10.56     33.08 o 
   4   6  12        1.36      -35.90     34.49 o 
   5   6  12        0.67       -4.10     30.97 o 
   6   6  12       18.35        9.87     27.86 o 
   7   6  12        0.00      -21.57     27.54 o 
   8   6  12       10.35       19.55     25.71 o 
   9   6  12        0.16       -6.09     31.29 o 
  10   6  12        2.61       47.48     39.29 o 
 -15   7  12       14.73       37.21     57.43 o 
 -14   7  12       16.96       22.96     32.25 o 
 -13   7  12        5.86       -9.02     28.98 o 
 -12   7  12        9.75      -52.45     31.44 o 
 -11   7  12        5.55       61.34     66.34 o 
 -10   7  12        1.16        7.61     37.21 o 
  -9   7  12        0.59        2.02     96.44 o 
  -8   7  12       79.84       87.81     43.08 o 
  -7   7  12      131.04      162.43     46.60 o 
  -6   7  12        6.71       21.28     36.35 o 
  -5   7  12       28.45      -35.68     33.28 o 
  -4   7  12       84.11       66.70     71.10 o 
  -3   7  12       63.63      102.08     42.82 o 
  -2   7  12        9.18       62.95     68.63 o 
  -1   7  12       79.61       66.17     76.73 o 
   0   7  12        0.34      -85.88     73.21 o 
   1   7  12        1.34       -1.41     28.16 o 
   2   7  12        0.71       -7.04     30.27 o 
   3   7  12        0.35        4.41     24.14 o 
   4   7  12        7.05       -3.84     26.63 o 
   5   7  12       60.63      101.17     47.16 o 
   6   7  12        0.06      -10.99     29.17 o 
   7   7  12       88.84      120.46     49.28 o 
   8   7  12        1.69       -5.18     32.47 o 
 -12   8  12        1.80      -45.20     48.98 o 
 -11   8  12       14.06       32.24     40.47 o 
 -10   8  12       58.40       40.21     44.70 o 
  -9   8  12      168.11      238.18     74.26 o 
  -8   8  12       26.01       92.57     44.72 o 
  -7   8  12       63.89       79.81     43.80 o 
  -6   8  12        0.27      -25.24     87.29 o 
  -5   8  12        0.72      -21.99     37.50 o 
  -4   8  12        0.74       30.38     98.90 o 
  -3   8  12       44.65       50.68     78.14 o 
  -2   8  12       39.39       56.53     41.15 o 
  -1   8  12       38.35       10.51     44.64 o 
   0   8  12       16.82       19.78     32.67 o 
   1   8  12        1.11       20.72     22.32 o 
   2   8  12       25.26       22.77     29.57 o 
   3   8  12        0.25      -21.22     24.37 o 
   4   8  12       18.55       18.07     28.86 o 
 -23   0  13       59.07       57.06     40.67 o 
 -21   0  13       59.03       49.38     35.84 o 
 -19   0  13      251.23      284.61     48.21 o 
 -17   0  13      210.17      265.97     35.80 o 
 -15   0  13     1555.52     1582.46     85.84 o 
 -13   0  13       30.52        7.91     18.49 o 
 -11   0  13     2269.17     2180.28    103.83 o 
  -9   0  13     6944.23     7000.70    351.60 o 
  -7   0  13     2407.44     2459.41    136.06 o 
  -5   0  13     2321.90     2394.07    199.21 o 
  -3   0  13      976.75     1077.02    108.41 o 
  -1   0  13        0.08      -24.64     30.97 o 
   1   0  13        0.11       34.49     34.49 o 
   3   0  13       26.14       23.93     38.72 o 
   5   0  13      193.42      191.47     55.61 o 
   7   0  13        4.11      -30.97     45.05 o 
   9   0  13       84.49       99.68     43.29 o 
  11   0  13        6.96       55.37     31.60 o 
  13   0  13       19.18        5.82     31.60 o 
  15   0  13       38.54        5.32     42.11 o 
 -23   1  13       69.07       72.90     30.18 o 
 -22   1  13       10.78       48.49     23.97 o 
 -21   1  13        7.44       -0.55     21.56 o 
 -20   1  13        3.07      -16.84     19.36 o 
 -19   1  13       45.26       33.49     20.27 o 
 -18   1  13       32.31       48.84     20.73 o 
 -17   1  13      678.25      665.43     38.30 o 
 -16   1  13        2.09      -23.08     15.95 o 
 -15   1  13       21.17       -7.04     15.15 o 
 -14   1  13       22.83       14.52     15.29 o 
 -13   1  13       51.96       69.73     16.66 o 
 -12   1  13        0.27        5.84     14.84 o 
 -11   1  13       98.79      105.79     18.69 o 
 -10   1  13      117.57      108.76     18.32 o 
  -9   1  13       35.99       26.95     14.21 o 
  -8   1  13      168.91      189.80     20.07 o 
  -7   1  13      327.35      342.85     25.12 o 
  -6   1  13        9.29      -26.48     19.51 o 
  -5   1  13      112.42      102.08     17.90 o 
  -4   1  13      374.37      415.79     37.18 o 
  -3   1  13      252.25      256.44     37.06 o 
  -2   1  13        0.66      -15.11     28.16 o 
  -1   1  13       36.43       57.30     25.87 o 
   0   1  13       82.74       50.72     27.46 o 
   1   1  13        0.02        1.06     23.88 o 
   2   1  13       36.55       38.78     35.55 o 
   3   1  13      239.55      328.61     44.55 o 
   4   1  13       85.38       81.41     26.36 o 
   5   1  13      374.86      447.79     41.28 o 
   6   1  13       65.67       57.08     27.39 o 
   7   1  13      274.66      294.17     47.98 o 
   8   1  13        7.91       12.09     26.73 o 
   9   1  13      213.47      196.26     54.29 o 
  10   1  13       62.02       29.22     29.71 o 
  11   1  13      304.46      232.05     31.08 o 
  12   1  13       52.83       28.81     27.71 o 
  13   1  13       60.51       75.17     27.82 o 
  14   1  13        9.71        1.83     24.93 o 
  15   1  13        0.03      -14.75     25.33 o 
 -22   2  13      134.71      175.33     30.08 o 
 -21   2  13        0.41      -35.55     20.40 o 
 -20   2  13       12.63        3.93     21.48 o 
 -19   2  13       51.18       61.56     22.52 o 
 -18   2  13       93.58      112.04     23.50 o 
 -17   2  13      111.88      135.52     24.40 o 
 -16   2  13     1021.55     1029.08     46.45 o 
 -15   2  13       77.22       89.07     17.87 o 
 -14   2  13       75.52       88.74     17.39 o 
 -13   2  13      512.36      528.82     29.97 o 
 -12   2  13       20.82        9.74     15.03 o 
 -11   2  13      532.91      425.93     29.29 o 
 -10   2  13      737.94      673.81     32.88 o 
  -9   2  13      406.66      363.14     23.67 o 
  -8   2  13      813.14      787.86     35.26 o 
  -7   2  13        0.36       -8.36     11.54 o 
  -6   2  13       36.35       32.03     12.76 o 
  -5   2  13      417.51      447.42     30.96 o 
  -4   2  13      481.58      448.56     46.97 o 
  -3   2  13      555.26      500.93     50.11 o 
  -2   2  13      952.85      875.71     90.81 o 
  -1   2  13      607.81      610.39     57.22 o 
   0   2  13       73.66       34.92     28.54 o 
   1   2  13      138.95      141.40     34.84 o 
   2   2  13      735.17      769.58     48.14 o 
   3   2  13        0.67       11.64     15.49 o 
   4   2  13      104.33       81.40     24.42 o 
   5   2  13      188.82      201.68     27.30 o 
   6   2  13       67.09       54.21     23.64 o 
   7   2  13      291.81      288.76     34.20 o 
   8   2  13      119.72      103.76     27.30 o 
   9   2  13       10.91      -17.90     33.57 o 
  10   2  13        5.58       10.04     43.18 o 
  11   2  13       10.94        7.79     26.23 o 
  12   2  13       41.86       38.87     27.10 o 
  13   2  13        0.01      -39.00     24.12 o 
  14   2  13        9.84      -27.87     24.81 o 
 -22   3  13       56.08       89.08     58.66 o 
 -21   3  13       70.02      135.80     37.59 o 
 -20   3  13        1.96      -14.61     20.88 o 
 -19   3  13        7.72       -8.41     19.60 o 
 -18   3  13      120.89      121.50     24.41 o 
 -17   3  13       66.64       49.17     20.72 o 
 -16   3  13       56.23       69.24     27.85 o 
 -15   3  13      152.94      170.55     20.17 o 
 -14   3  13        2.64       11.42     14.09 o 
 -13   3  13      299.84      290.57     22.44 o 
 -12   3  13       17.53        7.39     20.25 o 
 -11   3  13      205.26      197.78     19.45 o 
 -10   3  13       70.76       52.04     13.69 o 
  -9   3  13        5.82      -28.53     14.27 o 
  -8   3  13       20.98       19.07     12.01 o 
  -7   3  13      656.40      590.81     29.06 o 
  -6   3  13       81.17       52.42     13.59 o 
  -5   3  13      423.96      376.51     28.24 o 
  -4   3  13       86.76      104.48     17.21 o 
  -3   3  13      138.01       98.55     36.60 o 
  -2   3  13      735.98      885.36     68.34 o 
  -1   3  13      306.80      340.03     42.19 o 
   0   3  13        1.78      -21.91     16.70 o 
   1   3  13      252.19      224.84     27.66 o 
   2   3  13       59.07      105.05     22.71 o 
   3   3  13      327.74      318.17     64.38 o 
   4   3  13       14.12       33.60     23.03 o 
   5   3  13       12.50       14.40     21.93 o 
   6   3  13       45.88       54.93     24.19 o 
   7   3  13        6.37       20.35     33.10 o 
   8   3  13        0.60       -0.66     39.42 o 
   9   3  13        7.30       17.71     36.28 o 
  10   3  13       49.88       44.87     31.20 o 
  11   3  13        0.27       -9.72     25.36 o 
  12   3  13       13.26       10.12     25.82 o 
  13   3  13        5.27       21.43     32.16 o 
  14   3  13        5.06      -22.94     29.12 o 
 -21   4  13       70.59      105.43    101.37 o 
 -20   4  13       33.12       68.00     34.14 o 
 -19   4  13       36.01       68.52     27.94 o 
 -18   4  13       54.80       83.66     28.09 o 
 -17   4  13        9.78       34.74     24.80 o 
 -16   4  13        2.31       16.90     22.34 o 
 -15   4  13       29.37       23.80     22.48 o 
 -14   4  13       15.72        1.79     20.69 o 
 -13   4  13       49.09       29.12     34.24 o 
 -12   4  13       25.81       -1.82     19.87 o 
 -11   4  13      112.20      106.49     22.92 o 
 -10   4  13      101.71       85.13     19.52 o 
  -9   4  13       19.57       17.60     22.17 o 
  -8   4  13       75.16       61.00     18.43 o 
  -7   4  13       77.20       69.54     20.33 o 
  -6   4  13       34.90       -0.67     17.09 o 
  -5   4  13      246.86      213.76     25.49 o 
  -4   4  13        9.69      -22.01     22.69 o 
  -3   4  13        0.87        2.77     26.70 o 
  -2   4  13      244.05      272.56     37.02 o 
  -1   4  13      520.90      508.20     35.66 o 
   0   4  13      482.07      527.49     37.19 o 
   1   4  13      104.80      122.20     22.14 o 
   2   4  13       84.88       88.98     22.05 o 
   3   4  13       60.59       39.78     21.29 o 
   4   4  13       71.71       59.17     22.56 o 
   5   4  13       22.54       12.61     21.35 o 
   6   4  13       39.58       65.68     29.09 o 
   7   4  13        0.03      -51.97     30.56 o 
   8   4  13        0.11      -20.81     34.14 o 
   9   4  13      131.84       92.98     40.05 o 
  10   4  13       23.12       31.09     29.16 o 
  11   4  13        0.04       -0.57     27.87 o 
  12   4  13        0.03       -7.33     29.24 o 
  13   4  13       15.24       19.04     33.74 o 
 -19   5  13       23.43       29.90     32.51 o 
 -18   5  13        0.29       89.70     32.68 o 
 -17   5  13       11.08       60.86     36.09 o 
 -16   5  13      187.67      179.70     36.00 o 
 -15   5  13       43.90       80.20     52.77 o 
 -14   5  13      253.00      246.09     36.70 o 
 -13   5  13      166.59      179.47     27.88 o 
 -12   5  13       66.54       97.77     23.68 o 
 -11   5  13      124.31      124.13     23.77 o 
 -10   5  13       22.24      -20.85     18.18 o 
  -9   5  13       30.80       20.80     19.51 o 
  -8   5  13        8.06        7.46     18.35 o 
  -7   5  13     1122.56     1095.01     55.95 o 
  -6   5  13      136.57      133.51     22.86 o 
  -5   5  13      176.71      159.61     23.02 o 
  -4   5  13       13.88      -17.81     25.30 o 
  -3   5  13       11.95       -4.91     36.01 o 
  -2   5  13       33.74       37.48     23.43 o 
  -1   5  13       84.63      134.44     28.92 o 
   0   5  13       73.04       75.48     16.73 o 
   1   5  13      338.73      356.75     42.27 o 
   2   5  13       52.89       47.56     18.90 o 
   3   5  13       57.36       59.91     23.18 o 
   4   5  13       68.50       70.90     25.49 o 
   5   5  13        9.53      -33.79     40.83 o 
   6   5  13       13.24       -9.86     43.64 o 
   7   5  13        7.47        5.54     31.08 o 
   8   5  13       15.69       28.37     34.25 o 
   9   5  13       16.26        4.70     26.34 o 
  10   5  13       18.07       -7.49     27.43 o 
  11   5  13       12.97       63.19     33.11 o 
 -17   6  13        2.22       12.14     37.46 o 
 -16   6  13        0.20       31.32     34.76 o 
 -15   6  13        7.36       15.23     32.62 o 
 -14   6  13       40.75       71.40     30.40 o 
 -13   6  13       47.01      121.16     43.62 o 
 -12   6  13       22.57        9.78     30.18 o 
 -11   6  13        0.16       28.38     25.99 o 
 -10   6  13        0.20        4.93     24.06 o 
  -9   6  13       48.83       33.38     23.73 o 
  -8   6  13       22.38       -1.41     20.29 o 
  -7   6  13        0.27      -27.10     52.79 o 
  -6   6  13        3.89       -1.77     33.03 o 
  -5   6  13       43.77       38.70     65.47 o 
  -4   6  13       23.21       11.02     36.55 o 
  -3   6  13        7.32      -55.15     27.58 o 
  -2   6  13        6.62      -49.11     73.91 o 
  -1   6  13        0.32      -19.35     25.21 o 
   0   6  13       55.72       72.50     34.49 o 
   1   6  13       39.76       13.37     32.38 o 
   2   6  13       71.78      102.07     41.53 o 
   3   6  13        0.61      -12.67     34.49 o 
   4   6  13        3.78        6.34     38.72 o 
   5   6  13        0.42       41.22     48.92 o 
   6   6  13        8.47       12.02     30.17 o 
   7   6  13       35.87       32.04     48.57 o 
   8   6  13       39.07       80.99     37.28 o 
   9   6  13       54.18      -25.42     33.67 o 
 -15   7  13       11.98        2.15     79.19 o 
 -14   7  13      165.14      167.21     37.48 o 
 -13   7  13        0.00       36.39     53.71 o 
 -12   7  13      211.63      267.66     39.07 o 
 -11   7  13       32.36       61.51     34.78 o 
 -10   7  13        9.71       18.89     57.44 o 
  -9   7  13       19.22       51.82     40.47 o 
  -8   7  13      350.48      326.12     93.97 o 
  -7   7  13        1.99       14.83     38.28 o 
  -6   7  13      242.66      265.69     52.94 o 
  -5   7  13        8.10        6.51     49.28 o 
  -4   7  13        1.43       38.13     52.79 o 
  -3   7  13        4.66        7.38     40.75 o 
  -2   7  13       38.17       76.34     59.48 o 
  -1   7  13       10.28      -28.27     24.13 o 
   0   7  13       23.76       22.37     76.38 o 
   1   7  13        3.88      -21.82     30.97 o 
   2   7  13        0.03       -2.82     32.38 o 
   3   7  13        2.72      -14.13     37.31 o 
   4   7  13        3.77      -27.67     26.10 o 
   5   7  13        0.00      -25.03     28.66 o 
   6   7  13        4.67       -8.39     30.35 o 
   7   7  13        0.92       -8.77     32.58 o 
 -11   8  13        1.20      -30.49     37.38 o 
 -10   8  13        2.48       27.69     83.77 o 
  -9   8  13        2.32       79.15     41.27 o 
  -8   8  13        2.69       29.17     40.33 o 
  -7   8  13       27.14      119.31     84.47 o 
  -6   8  13        9.35       38.63     64.76 o 
  -5   8  13        0.05       57.59     74.62 o 
  -4   8  13        0.16        7.82     78.14 o 
  -3   8  13        8.02      -36.67     42.24 o 
  -2   8  13        6.73       57.48     46.20 o 
  -1   8  13        5.91       17.82     43.36 o 
   0   8  13       23.37       47.64     36.85 o 
   1   8  13        2.09       -2.78     24.33 o 
   2   8  13        7.84        4.55     26.54 o 
 -22   0  14       77.57      125.17     59.48 o 
 -20   0  14       57.67      112.37     39.74 o 
 -18   0  14        6.50       14.99     26.15 o 
 -16   0  14      575.16      551.41     49.31 o 
 -14   0  14     1600.06     1485.40     81.90 o 
 -12   0  14     1221.86     1216.57     69.69 o 
 -10   0  14      239.33      203.36     33.77 o 
  -8   0  14        1.78      -10.42     20.94 o 
  -6   0  14       54.18       40.17     24.84 o 
  -4   0  14     2374.81     2404.63    203.44 o 
  -2   0  14     1999.54     2192.75    188.65 o 
   0   0  14     1033.36     1134.74    116.85 o 
   2   0  14      289.75      266.79     59.83 o 
   4   0  14        9.85        2.11     40.83 o 
   6   0  14      456.53      439.96     83.06 o 
   8   0  14      313.21      303.00     53.47 o 
  10   0  14       22.02      -36.99     35.96 o 
  12   0  14       17.23       12.64     39.48 o 
  14   0  14       38.06      -18.61     39.71 o 
 -22   1  14       50.61       31.67     41.05 o 
 -21   1  14       35.25       39.39     25.69 o 
 -20   1  14       32.72       21.33     21.92 o 
 -19   1  14       67.03      107.66     23.99 o 
 -18   1  14       39.95       52.53     21.24 o 
 -17   1  14      151.96      149.42     29.79 o 
 -16   1  14      337.77      305.53     29.72 o 
 -15   1  14      515.36      546.42     33.46 o 
 -14   1  14     1796.40     1715.47     65.58 o 
 -13   1  14      656.19      695.83     40.73 o 
 -12   1  14      677.62      575.37     35.67 o 
 -11   1  14      861.58      827.88     43.11 o 
 -10   1  14      309.00      322.76     26.25 o 
  -9   1  14       19.65        0.99     14.05 o 
  -8   1  14     1512.69     1536.48     67.08 o 
  -7   1  14       87.14       77.92     17.92 o 
  -6   1  14      406.24      412.63     30.26 o 
  -5   1  14        0.96      -17.65     15.42 o 
  -4   1  14       98.25      151.62     32.34 o 
  -3   1  14      220.51      239.26     38.08 o 
  -2   1  14      347.88      462.20     50.65 o 
  -1   1  14       77.53       72.32     29.36 o 
   0   1  14      829.80      930.93     76.84 o 
   1   1  14        4.29       35.62     28.59 o 
   2   1  14      217.87      251.29     41.80 o 
   3   1  14      190.69      212.01     40.95 o 
   4   1  14       44.23       43.01     26.90 o 
   5   1  14      167.67      149.70     31.46 o 
   6   1  14       31.04       28.66     27.52 o 
   7   1  14        3.01        4.75     26.77 o 
   8   1  14       40.52        6.55     36.55 o 
   9   1  14       39.59       -0.84     29.19 o 
  10   1  14       38.12       21.09     32.72 o 
  11   1  14        9.12        5.40     24.95 o 
  12   1  14       34.58       70.48     27.58 o 
  13   1  14        0.06      -17.62     36.04 o 
  14   1  14        7.16       -4.67     29.61 o 
 -22   2  14       56.64       99.62     27.83 o 
 -21   2  14        0.02       19.47     23.12 o 
 -20   2  14       89.12      115.38     26.47 o 
 -19   2  14        1.78      -12.67     19.80 o 
 -18   2  14      137.78      201.31     26.59 o 
 -17   2  14      279.02      270.16     28.91 o 
 -16   2  14      109.55      121.09     19.71 o 
 -15   2  14       77.19       57.33     17.92 o 
 -14   2  14       64.83       40.81     15.77 o 
 -13   2  14        2.37       22.04     16.38 o 
 -12   2  14       38.55        5.06     14.98 o 
 -11   2  14        1.11       10.27     14.66 o 
 -10   2  14       95.08      120.08     22.92 o 
  -9   2  14       58.54       52.64     15.92 o 
  -8   2  14      483.52      514.61     29.04 o 
  -7   2  14       61.02       44.65     15.04 o 
  -6   2  14       12.63        2.82     16.63 o 
  -5   2  14       48.21       29.74     17.48 o 
  -4   2  14      304.45      390.71     64.41 o 
  -3   2  14        6.41      -18.08     24.11 o 
  -2   2  14      403.55      396.63     47.09 o 
  -1   2  14       23.31       25.78     27.75 o 
   0   2  14       76.78       58.33     31.35 o 
   1   2  14     1027.15     1180.68     87.07 o 
   2   2  14      196.85      233.83     26.30 o 
   3   2  14      141.79      192.71     29.24 o 
   4   2  14      226.97      208.40     32.11 o 
   5   2  14        1.62       -5.71     16.57 o 
   6   2  14      159.55      185.41     34.41 o 
   7   2  14       30.64       30.55     36.33 o 
   8   2  14        5.98       11.04     36.96 o 
   9   2  14        1.92       21.21     38.79 o 
  10   2  14        0.42       -0.26     52.44 o 
  11   2  14        1.08       14.43     26.89 o 
  12   2  14       10.34        0.39     25.54 o 
  13   2  14       16.75       50.75     30.15 o 
 -21   3  14       55.40       37.12     27.65 o 
 -20   3  14       21.30       69.04     35.34 o 
 -19   3  14       89.98       61.48     25.30 o 
 -18   3  14       26.45       35.72     21.61 o 
 -17   3  14        4.01      -30.75     17.36 o 
 -16   3  14        5.69       35.61     19.36 o 
 -15   3  14      715.60      702.63     36.92 o 
 -14   3  14        3.28       15.46     16.61 o 
 -13   3  14     1048.86      969.68     47.90 o 
 -12   3  14       37.77       25.79     15.90 o 
 -11   3  14       17.40       -6.20     17.73 o 
 -10   3  14      207.21      216.29     21.46 o 
  -9   3  14      105.02      121.61     16.50 o 
  -8   3  14       96.24      127.77     16.39 o 
  -7   3  14      532.15      520.32     30.41 o 
  -6   3  14       60.97       27.27     13.72 o 
  -5   3  14      917.65      806.47     39.02 o 
  -4   3  14      148.43      131.08     33.05 o 
  -3   3  14      384.50      433.13     48.85 o 
  -2   3  14      431.77      446.70     91.86 o 
  -1   3  14     2111.69     2069.59    127.35 o 
   0   3  14      286.27      295.46     31.57 o 
   1   3  14      279.07      272.29     31.08 o 
   2   3  14      373.76      409.32     37.65 o 
   3   3  14      248.19      272.17     33.25 o 
   4   3  14       21.81       26.71     21.03 o 
   5   3  14        2.15      -22.35     21.48 o 
   6   3  14        7.66       22.03     33.57 o 
   7   3  14       15.71        4.43     63.71 o 
   8   3  14       25.62      -19.58     35.80 o 
   9   3  14        0.13       -5.14     36.24 o 
  10   3  14       47.64       26.20     31.50 o 
  11   3  14        1.04        0.84     26.89 o 
  12   3  14       12.36        6.21     31.44 o 
  13   3  14        1.37       56.07     45.90 o 
 -20   4  14        0.64       43.39     34.45 o 
 -19   4  14        7.64       13.95     25.93 o 
 -18   4  14      227.40      289.24     37.35 o 
 -17   4  14        4.72       14.41     24.91 o 
 -16   4  14      149.12      170.30     30.31 o 
 -15   4  14       83.13       88.93     26.57 o 
 -14   4  14        0.12       -3.59     21.35 o 
 -13   4  14       99.83      117.13     25.59 o 
 -12   4  14      384.95      390.79     35.70 o 
 -11   4  14       23.07        0.13     20.44 o 
 -10   4  14      219.11      215.58     28.42 o 
  -9   4  14        0.41       24.88     20.53 o 
  -8   4  14      826.28      825.25     43.73 o 
  -7   4  14       48.72       24.56     19.41 o 
  -6   4  14      228.04      289.68     30.17 o 
  -5   4  14       12.36      -21.98     22.50 o 
  -4   4  14     1522.07     1547.21     83.79 o 
  -3   4  14        0.09       -7.11     14.25 o 
  -2   4  14      183.88      232.18     56.38 o 
  -1   4  14      195.05      175.75     23.10 o 
   0   4  14      301.44      343.30     31.14 o 
   1   4  14      269.61      299.93     35.67 o 
   2   4  14      340.85      378.99     35.03 o 
   3   4  14        1.47       24.17     20.55 o 
   4   4  14        0.06       -8.10     19.93 o 
   5   4  14       75.95       79.02     26.18 o 
   6   4  14        9.24      -30.63     32.31 o 
   7   4  14       91.75       86.89     38.09 o 
   8   4  14        2.89      -14.08     47.87 o 
   9   4  14        0.76       19.77     36.67 o 
  10   4  14        5.46       -0.41     27.82 o 
  11   4  14       19.85       36.61     30.98 o 
  12   4  14       19.93      -32.20     28.45 o 
 -19   5  14       25.36       43.78     41.00 o 
 -18   5  14       41.31       37.31     31.89 o 
 -17   5  14       32.74        6.87     30.07 o 
 -16   5  14        1.94       18.83     29.39 o 
 -15   5  14        7.29       -1.82     29.96 o 
 -14   5  14       24.81       18.97     27.53 o 
 -13   5  14       17.04       38.70     21.84 o 
 -12   5  14       11.40        9.64     21.13 o 
 -11   5  14        8.07      -11.38     19.13 o 
 -10   5  14       97.46       60.35     21.78 o 
  -9   5  14       28.32       21.23     20.13 o 
  -8   5  14       20.19        4.18     19.53 o 
  -7   5  14      172.81      182.22     25.48 o 
  -6   5  14       37.49       52.01     27.43 o 
  -5   5  14       73.75       56.34     33.19 o 
  -4   5  14      168.84      153.49     24.95 o 
  -3   5  14       19.29       14.38     31.43 o 
  -2   5  14      266.61      268.56     33.88 o 
  -1   5  14        0.58       -1.80     24.52 o 
   0   5  14        8.39       13.34     14.19 o 
   1   5  14      121.84      149.62     34.07 o 
   2   5  14       79.68       92.92     44.35 o 
   3   5  14      208.84      187.25     54.91 o 
   4   5  14       68.76       96.44     49.28 o 
   5   5  14        0.10       44.35     47.87 o 
   6   5  14        9.00      -33.08     45.76 o 
   7   5  14       12.86       17.50     34.46 o 
   8   5  14        0.54       17.00     43.29 o 
   9   5  14       10.27       13.84     35.38 o 
  10   5  14       42.01       81.38     32.72 o 
 -17   6  14      183.34      263.48     86.94 o 
 -16   6  14       20.12       18.72     49.87 o 
 -15   6  14        3.95      125.79     95.85 o 
 -14   6  14        1.33       10.31     32.46 o 
 -13   6  14      100.07      140.10     32.88 o 
 -12   6  14       14.49       30.23     27.08 o 
 -11   6  14      480.04      550.17     48.60 o 
 -10   6  14       69.93       59.22     26.15 o 
  -9   6  14       94.01      102.07     27.27 o 
  -8   6  14       32.34       43.59     27.89 o 
  -7   6  14        3.92      -38.72     20.63 o 
  -6   6  14      120.06       94.10     25.75 o 
  -5   6  14      321.38      389.02     50.17 o 
  -4   6  14       30.99       55.29     24.15 o 
  -3   6  14       35.35       33.19     40.96 o 
  -2   6  14        4.90       13.40     27.38 o 
  -1   6  14       14.34       18.30     31.68 o 
   0   6  14       31.31       28.16     35.90 o 
   1   6  14       15.92       16.89     35.20 o 
   2   6  14        2.84       36.60     37.31 o 
   3   6  14        0.74       14.08     40.83 o 
   4   6  14        0.98      -64.06     35.90 o 
   5   6  14       28.43      -11.26     44.35 o 
   6   6  14        0.99       53.41     34.38 o 
   7   6  14        2.44        0.52     33.31 o 
   8   6  14        0.01      -31.97     47.52 o 
 -14   7  14        1.62       69.72     65.11 o 
 -13   7  14        3.81       19.27     29.62 o 
 -12   7  14        0.85       -1.81     37.40 o 
 -11   7  14        3.22       -7.00     59.91 o 
 -10   7  14        9.86      -37.83     33.72 o 
  -9   7  14        9.62        9.89     24.68 o 
  -8   7  14       10.28       20.72     23.55 o 
  -7   7  14        0.57       27.02     45.76 o 
  -6   7  14        1.56       -9.09     39.81 o 
  -5   7  14       20.30       34.72     41.24 o 
  -4   7  14       15.63      -36.12     50.68 o 
  -3   7  14        0.57        0.46     22.72 o 
  -2   7  14       26.25       -2.62     23.78 o 
  -1   7  14        0.65       -4.81     57.02 o 
   0   7  14        6.53       66.17     35.90 o 
   1   7  14       43.26      103.48     41.53 o 
   2   7  14       11.19       28.16     38.01 o 
   3   7  14       47.99       66.87     45.05 o 
   4   7  14        0.05       23.89     30.75 o 
   5   7  14       13.83      -29.97     28.55 o 
  -9   8  14       62.68      139.05     50.88 o 
  -8   8  14       15.82       37.03    122.48 o 
  -7   8  14        0.18       36.32     42.59 o 
  -6   8  14        8.73       74.92     44.95 o 
  -5   8  14      132.45      188.93     82.36 o 
  -4   8  14       37.71       86.63     48.41 o 
  -3   8  14       76.26      140.14     52.73 o 
  -2   8  14        8.31      -17.87     38.10 o 
  -1   8  14        8.43       -7.65     46.43 o 
   0   8  14        0.27      -26.31     47.87 o 
 -21   0  15       63.16       85.12     40.51 o 
 -19   0  15      194.08      257.89     47.44 o 
 -17   0  15       96.57      102.37     30.63 o 
 -15   0  15       10.20        2.58     23.90 o 
 -13   0  15     2641.04     2669.97    140.69 o 
 -11   0  15     4302.19     3917.82    210.33 o 
  -9   0  15     1184.95     1161.22     79.28 o 
  -7   0  15      883.26      887.78     68.50 o 
  -5   0  15      340.96      341.41     63.35 o 
  -3   0  15      675.51      729.27     93.62 o 
  -1   0  15      260.65      232.30     57.02 o 
   1   0  15        2.37      -12.67     37.31 o 
   3   0  15      245.53      259.75     64.76 o 
   5   0  15      125.18      205.55     65.47 o 
   7   0  15       57.13      -53.50     49.28 o 
   9   0  15       72.08       37.05     80.25 o 
  11   0  15        0.73      -43.89     41.75 o 
  13   0  15        0.06      -10.45     40.89 o 
 -22   1  15        0.87       -6.61     26.10 o 
 -21   1  15        0.03       -1.15     23.47 o 
 -20   1  15       52.22       34.52     22.23 o 
 -19   1  15      144.30      164.58     26.99 o 
 -18   1  15        0.05       26.67     20.40 o 
 -17   1  15      131.53      149.47     25.39 o 
 -16   1  15       37.23       40.88     20.59 o 
 -15   1  15       11.99       41.96     36.17 o 
 -14   1  15      248.64      242.01     26.86 o 
 -13   1  15      119.59      122.06     22.46 o 
 -12   1  15       45.86       40.25     18.46 o 
 -11   1  15       20.17        2.44     16.11 o 
 -10   1  15       69.12       45.54     17.28 o 
  -9   1  15      284.08      304.72     28.26 o 
  -8   1  15        7.46      -10.62     14.59 o 
  -7   1  15        1.53      -18.19     13.76 o 
  -6   1  15       11.54      -11.46     13.80 o 
  -5   1  15       54.76       40.33     26.54 o 
  -4   1  15       26.89       32.99     26.72 o 
  -3   1  15       14.73       24.41     27.12 o 
  -2   1  15       22.60       19.49     26.85 o 
  -1   1  15       42.43       13.28     28.82 o 
   0   1  15        1.21      -28.46     25.60 o 
   1   1  15      495.51      617.77     98.90 o 
   2   1  15       18.79       40.75     31.84 o 
   3   1  15      568.08      582.70     52.14 o 
   4   1  15      104.73      128.07     30.75 o 
   5   1  15      193.79      180.70     34.01 o 
   6   1  15       35.42       15.54     27.79 o 
   7   1  15        9.99        1.37     29.07 o 
   8   1  15      108.02      144.47     36.12 o 
   9   1  15      144.69       86.60     46.26 o 
  10   1  15       55.60      126.47     72.15 o 
  11   1  15       83.48       18.05     31.41 o 
  12   1  15        5.55      -17.17     26.08 o 
  13   1  15        3.68      -29.72     29.44 o 
 -22   2  15       37.71       10.63     26.42 o 
 -21   2  15        8.56       19.98     23.22 o 
 -20   2  15        2.23       10.12     21.04 o 
 -19   2  15        8.74       10.68     21.22 o 
 -18   2  15       32.49       57.38     21.81 o 
 -17   2  15        4.22       45.05     20.09 o 
 -16   2  15      108.66       93.45     20.07 o 
 -15   2  15       11.58       -9.50     17.85 o 
 -14   2  15      243.09      205.93     25.17 o 
 -13   2  15      546.28      577.06     37.18 o 
 -12   2  15      678.86      681.73     39.90 o 
 -11   2  15      401.34      402.09     36.30 o 
 -10   2  15      526.14      556.00     43.42 o 
  -9   2  15      173.49      164.48     21.01 o 
  -8   2  15       19.77        3.29     14.38 o 
  -7   2  15       34.02       31.20     14.94 o 
  -6   2  15      244.46      251.27     24.66 o 
  -5   2  15      339.09      303.74     30.59 o 
  -4   2  15      332.09      310.90     43.38 o 
  -3   2  15      421.66      414.11     79.54 o 
  -2   2  15       16.02      -15.42     27.16 o 
  -1   2  15      746.16      674.77     64.64 o 
   0   2  15      364.13      417.27     84.47 o 
   1   2  15        8.31       -4.11     31.29 o 
   2   2  15      558.69      530.22     59.63 o 
   3   2  15      421.58      421.14     36.89 o 
   4   2  15       38.58      -14.43     19.41 o 
   5   2  15      103.67      131.99     42.04 o 
   6   2  15      262.70      207.98     46.44 o 
   7   2  15       18.99      110.32     59.13 o 
   8   2  15       16.06        4.52     38.74 o 
   9   2  15        5.26       51.53     41.73 o 
  10   2  15        0.78       16.38     41.54 o 
  11   2  15       35.40       43.27     35.39 o 
  12   2  15        0.01       17.82     29.54 o 
 -21   3  15        0.10       45.86     28.62 o 
 -20   3  15       11.96       16.09     22.68 o 
 -19   3  15       31.22       37.14     23.02 o 
 -18   3  15       25.55       36.19     21.40 o 
 -17   3  15      217.80      192.16     29.85 o 
 -16   3  15       12.34      -22.77     16.87 o 
 -15   3  15       35.00       41.08     18.69 o 
 -14   3  15       57.21       53.98     18.13 o 
 -13   3  15       34.26       55.41     22.72 o 
 -12   3  15        0.37       -1.71     14.88 o 
 -11   3  15        1.99      -17.01     13.54 o 
 -10   3  15       18.11       30.46     18.71 o 
  -9   3  15      146.50      169.27     19.15 o 
  -8   3  15       17.25       32.33     20.31 o 
  -7   3  15      508.28      503.46     28.91 o 
  -6   3  15        0.10        6.13     13.02 o 
  -5   3  15        4.69      -12.04     15.21 o 
  -4   3  15       26.18        9.07     17.90 o 
  -3   3  15      311.56      345.77    100.31 o 
  -2   3  15      124.03      139.92     79.19 o 
  -1   3  15      990.30     1119.72     84.73 o 
   0   3  15       10.80      -23.27     19.37 o 
   1   3  15        0.16      -13.02     19.69 o 
   2   3  15      166.84      161.96     39.34 o 
   3   3  15        9.74       26.62     22.20 o 
   4   3  15       84.95      107.07     27.42 o 
   5   3  15        0.20       -6.54     32.46 o 
   6   3  15        0.22       27.44     34.17 o 
   7   3  15        2.31       63.14     37.78 o 
   8   3  15       42.05       58.78     41.81 o 
   9   3  15        9.12       23.04     40.28 o 
  10   3  15       41.95       57.40     36.56 o 
  11   3  15        0.49       22.57     34.83 o 
  12   3  15        0.03       10.27     31.71 o 
 -20   4  15       53.56       98.48    112.63 o 
 -19   4  15        1.23       20.75     30.07 o 
 -18   4  15        0.24       -5.97     25.79 o 
 -17   4  15       16.71       17.29     25.87 o 
 -16   4  15       28.78       32.42     28.86 o 
 -15   4  15       63.30       64.21     26.00 o 
 -14   4  15       68.32       54.92     18.42 o 
 -13   4  15        3.97       35.41     37.94 o 
 -12   4  15      135.94      122.96     18.68 o 
 -11   4  15        3.47       -8.24     24.99 o 
 -10   4  15      437.78      385.96     36.15 o 
  -9   4  15      111.28       59.54     23.34 o 
  -8   4  15       96.18       84.85     25.31 o 
  -7   4  15       45.48       61.01     24.35 o 
  -6   4  15        2.07       10.43     48.58 o 
  -5   4  15       10.53       18.87     22.96 o 
  -4   4  15      201.82      187.02     32.04 o 
  -3   4  15       56.69       81.97     20.50 o 
  -2   4  15      635.10      670.70     43.92 o 
  -1   4  15        2.88        6.43     16.50 o 
   0   4  15        6.36       23.64     17.92 o 
   1   4  15        2.27        1.18     29.09 o 
   2   4  15       60.89       68.76     22.70 o 
   3   4  15        2.83       12.63     19.89 o 
   4   4  15        5.09        0.09     19.43 o 
   5   4  15       63.45       89.62     44.19 o 
   6   4  15        0.57       -7.39     33.85 o 
   7   4  15       10.34      -11.97     51.39 o 
   8   4  15       11.71       78.14     57.72 o 
   9   4  15        7.82       23.39     37.38 o 
  10   4  15        0.25        2.11     39.32 o 
 -18   5  15       35.82       67.63     34.36 o 
 -17   5  15       10.87       44.30     30.80 o 
 -16   5  15      169.22      247.86     40.79 o 
 -15   5  15      102.56      149.33     40.18 o 
 -14   5  15       71.26      164.05     48.02 o 
 -13   5  15       99.66      127.01     38.07 o 
 -12   5  15       10.20       -4.47     24.89 o 
 -11   5  15       35.42       49.11     22.78 o 
 -10   5  15       41.65       81.03     27.95 o 
  -9   5  15      181.64      182.73     27.64 o 
  -8   5  15       56.68       54.89     22.57 o 
  -7   5  15      691.39      747.50     46.98 o 
  -6   5  15       89.14       80.19     23.41 o 
  -5   5  15      152.98      134.05     24.39 o 
  -4   5  15       29.90      -10.27     24.59 o 
  -3   5  15       38.19       26.11     25.21 o 
  -2   5  15       25.48       11.28     26.21 o 
  -1   5  15      143.62      143.78     34.08 o 
   0   5  15      366.29      386.33     48.48 o 
   1   5  15       11.59       12.67     39.42 o 
   2   5  15      158.92       81.66     46.46 o 
   3   5  15       20.07       96.44     49.28 o 
   4   5  15        9.98       19.71     42.94 o 
   5   5  15        3.46        9.86     46.46 o 
   6   5  15        3.66       28.16     52.09 o 
   7   5  15        2.34       -8.45     47.87 o 
   8   5  15       17.83       74.75     40.48 o 
   9   5  15        1.45       10.46     38.36 o 
 -16   6  15       56.56       94.26     68.63 o 
 -15   6  15       27.69       33.27     38.37 o 
 -14   6  15       18.02       45.99     29.92 o 
 -13   6  15        1.57       51.13     28.46 o 
 -12   6  15        0.89       34.50     26.96 o 
 -11   6  15       28.00       61.13     33.71 o 
 -10   6  15        0.14       30.27     48.78 o 
  -9   6  15       33.55       21.66     25.58 o 
  -8   6  15        1.06       19.08     24.79 o 
  -7   6  15        1.01        9.24     23.34 o 
  -6   6  15        1.87       -1.78     23.32 o 
  -5   6  15        0.00      -19.23     22.99 o 
  -4   6  15        2.83      -14.38     23.13 o 
  -3   6  15        2.62      -22.21     27.95 o 
  -2   6  15        0.80       14.78     33.08 o 
  -1   6  15        5.44        0.00     34.49 o 
   0   6  15       11.99       10.56     37.31 o 
   1   6  15        6.63       18.30     38.01 o 
   2   6  15        0.16       11.97     40.12 o 
   3   6  15        7.31       52.79     43.64 o 
   4   6  15       36.05       88.70     50.68 o 
   5   6  15        1.84        6.34     46.46 o 
   6   6  15       46.50       50.24     36.60 o 
   7   6  15       44.50       54.21     38.29 o 
 -13   7  15       34.31       64.89     38.85 o 
 -12   7  15        1.65      -38.46     38.39 o 
 -11   7  15        0.41       12.55     41.84 o 
 -10   7  15      150.18      199.38     34.54 o 
  -9   7  15        2.33       34.49     26.67 o 
  -8   7  15      166.81      243.54     48.77 o 
  -7   7  15       18.96       13.71     26.96 o 
  -6   7  15        7.82       31.52     25.33 o 
  -5   7  15        9.78       -8.60     24.06 o 
  -4   7  15        1.42      -10.90     24.15 o 
  -3   7  15        1.36      -17.45     31.32 o 
  -2   7  15       53.72       33.24     27.42 o 
  -1   7  15        0.15       -6.34     34.49 o 
   0   7  15       89.21       66.17     42.94 o 
   1   7  15        0.00       73.91     42.94 o 
   2   7  15       21.66       71.10     47.16 o 
   3   7  15        1.17      -14.78     42.24 o 
   4   7  15        6.18       -4.53     51.74 o 
  -6   8  15        0.01       71.80     85.88 o 
  -5   8  15        1.53        6.81     44.64 o 
  -4   8  15        4.34      -17.96     52.18 o 
 -22   0  16      184.70      161.48     48.70 o 
 -20   0  16       92.77      132.87     40.39 o 
 -18   0  16        1.33       37.89     32.57 o 
 -16   0  16      220.49      279.35     74.80 o 
 -14   0  16      511.95      525.08     57.41 o 
 -12   0  16       41.90       62.60     36.96 o 
 -10   0  16       11.11       12.82     27.40 o 
  -8   0  16     1475.98     1345.78    139.03 o 
  -6   0  16      602.47      543.19     53.92 o 
  -4   0  16       36.98       98.55     45.76 o 
  -2   0  16      207.81      254.12     61.24 o 
   0   0  16      128.00      123.19     50.68 o 
   4   0  16        3.04       60.54     50.68 o 
   6   0  16       15.46       16.19     52.79 o 
   8   0  16        0.01      -44.74     38.82 o 
  10   0  16       32.84        5.36     69.69 o 
  12   0  16       78.72       40.11     68.63 o 
 -22   1  16       37.56       75.08     29.69 o 
 -21   1  16       17.55       33.68     25.96 o 
 -20   1  16       25.47       45.37     29.77 o 
 -19   1  16        0.19       49.02     30.22 o 
 -18   1  16      153.64      184.34     27.44 o 
 -17   1  16       37.71       46.68     21.30 o 
 -16   1  16       50.66       40.82     20.84 o 
 -15   1  16       45.34       27.55     19.51 o 
 -14   1  16       84.02       91.67     22.75 o 
 -13   1  16       16.40        8.92     18.10 o 
 -12   1  16      308.16      325.70     29.30 o 
 -11   1  16      352.74      362.93     30.11 o 
 -10   1  16      455.67      475.38     36.36 o 
  -9   1  16      645.66      670.78     42.98 o 
  -8   1  16      895.02      848.10     48.30 o 
  -7   1  16       23.92       38.13     18.03 o 
  -6   1  16       39.21       63.57     18.82 o 
  -5   1  16      376.02      330.60     46.09 o 
  -4   1  16      265.71      249.90     43.00 o 
  -3   1  16      757.12      813.90     98.20 o 
  -2   1  16      391.15      379.36     50.93 o 
  -1   1  16      244.22      203.53     42.04 o 
   0   1  16      474.18      551.61     66.17 o 
   1   1  16      273.25      311.18     49.77 o 
   2   1  16      296.84      265.72     82.71 o 
   3   1  16        0.44       12.97     28.03 o 
   4   1  16        0.75      -33.82     26.45 o 
   5   1  16       15.44      -19.22     26.92 o 
   6   1  16       16.98      -32.47     27.21 o 
   7   1  16        0.88       19.39     40.38 o 
   8   1  16        0.99      -19.28     39.06 o 
   9   1  16       12.42      -46.97     41.56 o 
  10   1  16        7.59       -6.76     42.80 o 
  11   1  16        1.71      -14.49     33.61 o 
  12   1  16        4.70      -34.67     27.61 o 
 -21   2  16       33.02       18.44     26.83 o 
 -20   2  16        1.20       27.16     24.19 o 
 -19   2  16        0.09       16.87     20.94 o 
 -18   2  16       19.96       69.27     22.08 o 
 -17   2  16       68.13       83.69     22.67 o 
 -16   2  16      202.28      191.89     27.68 o 
 -15   2  16      374.73      416.16     33.74 o 
 -14   2  16      141.70      134.85     23.51 o 
 -13   2  16       44.88       39.62     18.50 o 
 -12   2  16       96.56       88.35     20.03 o 
 -11   2  16        4.91       -8.24     15.74 o 
 -10   2  16       17.91       -7.20     16.63 o 
  -9   2  16        5.93       -3.93     15.04 o 
  -8   2  16        0.12       -1.51     15.17 o 
  -7   2  16       20.65       11.72     15.51 o 
  -6   2  16       68.55       50.98     17.69 o 
  -5   2  16       29.79       19.57     18.47 o 
  -4   2  16      381.46      304.18     78.49 o 
  -3   2  16        8.40      -25.57     39.42 o 
  -2   2  16      373.74      296.82     46.79 o 
  -1   2  16       13.07       -5.33     36.25 o 
   0   2  16      229.52      153.34     40.38 o 
   1   2  16        3.74       -8.40     31.12 o 
   2   2  16      294.17      248.73     57.37 o 
   3   2  16       70.52       43.83     63.00 o 
   4   2  16      145.04      130.41     40.28 o 
   5   2  16       28.20       20.77     37.02 o 
   6   2  16       76.33       -7.05     37.02 o 
   7   2  16       20.17       33.44     45.76 o 
   8   2  16       23.38       51.47     41.88 o 
   9   2  16       24.09       10.16     43.53 o 
  10   2  16       81.19      150.61     51.76 o 
  11   2  16       51.23       51.45     37.17 o 
 -20   3  16       99.63      137.59     38.09 o 
 -19   3  16       10.91        0.00     26.51 o 
 -18   3  16      119.13      158.32     26.59 o 
 -17   3  16        4.17       15.57     19.62 o 
 -16   3  16        3.81       -0.77     18.59 o 
 -15   3  16      130.83      185.65     24.50 o 
 -14   3  16        4.45       -2.54     17.22 o 
 -13   3  16        1.89       14.28     19.03 o 
 -12   3  16      251.21      209.35     24.09 o 
 -11   3  16       24.09       52.86     24.77 o 
 -10   3  16      358.94      329.42     29.77 o 
  -9   3  16      584.42      630.30     36.33 o 
  -8   3  16      182.23      168.87     21.19 o 
  -7   3  16      474.07      471.49     43.21 o 
  -6   3  16       16.74      -40.27     24.61 o 
  -5   3  16      200.30      267.40     48.43 o 
  -4   3  16        4.32      -24.97     28.25 o 
  -3   3  16      411.22      481.46     55.30 o 
  -2   3  16        0.10        3.94     33.79 o 
  -1   3  16       65.69       55.74     34.08 o 
   0   3  16       98.32       82.05     29.74 o 
   1   3  16       37.43       25.33     22.22 o 
   2   3  16      122.40      163.55     52.98 o 
   3   3  16        3.40      -16.92     21.56 o 
   4   3  16        0.36       39.26     34.33 o 
   5   3  16       12.39       -1.06     36.30 o 
   6   3  16       44.36       67.93     40.99 o 
   7   3  16        5.00       -4.95     36.52 o 
   8   3  16        0.35      -17.03     57.02 o 
   9   3  16       33.28      -39.77     38.96 o 
  10   3  16       19.33       32.67     35.17 o 
 -19   4  16        4.45       69.65     34.92 o 
 -18   4  16       42.79       89.45     29.87 o 
 -17   4  16        2.75       41.12     26.28 o 
 -16   4  16        3.65       18.39     42.78 o 
 -15   4  16       49.75       99.49     28.27 o 
 -14   4  16      199.24      216.09     32.63 o 
 -13   4  16       66.63       59.62     25.03 o 
 -12   4  16      200.87      252.81     32.94 o 
 -11   4  16        1.28       -2.14     26.21 o 
 -10   4  16       18.25       28.69     40.03 o 
  -9   4  16       10.72        1.46     21.75 o 
  -8   4  16        0.65      -39.27     19.63 o 
  -7   4  16      156.48      121.46     27.51 o 
  -6   4  16     1357.49     1301.47     66.45 o 
  -5   4  16        0.67      -21.81     21.08 o 
  -4   4  16      374.72      340.69     23.38 o 
  -3   4  16        8.17       12.67     18.25 o 
  -2   4  16       41.79       67.62     25.87 o 
  -1   4  16       10.59       -1.37     17.60 o 
   0   4  16      205.65      209.37     27.86 o 
   1   4  16        8.39       45.21     31.32 o 
   2   4  16        0.80       23.17     32.76 o 
   3   4  16       54.91       23.16     34.57 o 
   4   4  16        3.56        9.27     34.03 o 
   5   4  16       30.75       65.01     80.95 o 
   6   4  16       16.61        7.04     51.39 o 
   8   4  16        4.72        0.70     54.20 o 
   9   4  16        9.96        8.21     37.79 o 
 -18   5  16       44.31       74.42     40.47 o 
 -17   5  16        0.09       43.75     31.64 o 
 -16   5  16       14.17       13.85     31.97 o 
 -15   5  16       25.88       37.20     30.53 o 
 -14   5  16        4.97       41.18     31.94 o 
 -13   5  16        0.51       33.77     28.03 o 
 -12   5  16        0.03        9.17     27.10 o 
 -11   5  16        5.40        6.13     22.42 o 
 -10   5  16        6.33       18.78     22.62 o 
  -9   5  16       11.47       39.71     23.06 o 
  -8   5  16        0.72        0.69     21.33 o 
  -7   5  16       79.09       81.98     24.55 o 
  -6   5  16        0.23       25.88     21.68 o 
  -5   5  16       30.87       59.04     22.88 o 
  -4   5  16       60.86       28.57     22.47 o 
  -3   5  16        0.53      -28.95     27.25 o 
  -2   5  16       15.30       20.72     29.96 o 
  -1   5  16       88.36      111.22     48.57 o 
   0   5  16        1.43       -3.52     40.83 o 
   1   5  16       85.22       78.84     47.16 o 
   2   5  16       33.83       62.65     45.05 o 
   3   5  16       10.09       78.14     49.28 o 
   4   5  16        5.54       39.42     49.28 o 
   5   5  16       19.75      -21.82     52.79 o 
   6   5  16       12.94        2.11     50.68 o 
   7   5  16       14.39      -14.78     52.09 o 
   8   5  16        8.20      -29.41     35.18 o 
 -15   6  16       80.71      161.98     60.19 o 
 -14   6  16        7.68       38.48     48.89 o 
 -13   6  16      241.21      311.54     42.79 o 
 -12   6  16       51.81       79.40     30.30 o 
 -11   6  16       35.56       53.98     29.67 o 
 -10   6  16        0.48       -3.78     25.30 o 
  -9   6  16       52.40       98.27     36.07 o 
  -8   6  16       62.48       85.80     33.04 o 
  -7   6  16      138.96      153.08     33.11 o 
  -6   6  16       70.54       79.31     28.60 o 
  -5   6  16       49.26       34.76     37.93 o 
  -4   6  16        6.71      -29.35     26.93 o 
  -3   6  16        1.51      -22.41     24.54 o 
  -2   6  16        0.11      -41.53     35.20 o 
  -1   6  16        0.08       -2.82     38.72 o 
   0   6  16        4.11       23.93     42.24 o 
   1   6  16       63.12       58.43     47.16 o 
   2   6  16        0.00       42.94     46.46 o 
   3   6  16       43.71      117.56     55.61 o 
   4   6  16        2.01        8.45     48.57 o 
   5   6  16        5.44       33.79     54.91 o 
 -12   7  16        8.36       17.97     45.05 o 
 -11   7  16        8.14        3.50     37.00 o 
 -10   7  16        1.24       23.73     28.70 o 
  -9   7  16        0.23        8.82     27.11 o 
  -8   7  16        1.98       -8.83     26.50 o 
  -7   7  16       15.14        2.85     26.53 o 
  -6   7  16        2.27        7.54     26.70 o 
  -5   7  16        0.02      -23.59     46.04 o 
  -4   7  16        0.45      -44.76     33.12 o 
  -3   7  16        0.01      -53.85     64.13 o 
  -2   7  16        0.67       -7.98     43.29 o 
  -1   7  16       21.71       64.76     46.46 o 
   0   7  16        5.66       36.60     41.53 o 
   1   7  16       43.41       97.14     49.28 o 
   2   7  16       10.26       14.08     45.05 o 
 -21   0  17       67.39       33.65     38.39 o 
 -19   0  17      110.10       86.26     39.68 o 
 -17   0  17        7.03      -23.23     42.94 o 
 -15   0  17       93.72      149.49     38.17 o 
 -13   0  17      135.84      111.94     34.96 o 
 -11   0  17        0.12       -5.44     25.12 o 
  -9   0  17      346.34      417.17     50.51 o 
  -7   0  17       46.47        9.29     39.07 o 
  -5   0  17        8.18        9.86     41.53 o 
  -3   0  17      339.67      442.07     80.25 o 
  -1   0  17      526.82      618.76     92.92 o 
   1   0  17     1313.22     1358.59    144.31 o 
   3   0  17      247.78      249.90     71.10 o 
   5   0  17        2.20      -23.93     48.57 o 
   7   0  17        2.14      -60.63     48.57 o 
   9   0  17       16.74        1.41     63.35 o 
  11   0  17       17.92       48.57     71.10 o 
 -21   1  17      146.97      198.35     33.40 o 
 -20   1  17       14.61       14.24     25.10 o 
 -19   1  17       55.63       62.53     24.26 o 
 -18   1  17       17.35       -3.81     20.71 o 
 -17   1  17        8.32       21.03     19.89 o 
 -16   1  17        4.00      -22.88     18.35 o 
 -15   1  17      181.68      191.27     36.30 o 
 -14   1  17      152.37      116.04     23.55 o 
 -13   1  17      496.55      517.51     37.25 o 
 -12   1  17      129.82      114.02     23.44 o 
 -11   1  17      726.97      713.99     46.55 o 
 -10   1  17       66.70       83.51     22.11 o 
  -9   1  17      257.37      258.23     28.30 o 
  -8   1  17      271.72      255.50     28.63 o 
  -7   1  17        7.92       -0.34     17.48 o 
  -6   1  17      183.53      179.81     24.79 o 
  -5   1  17        9.94       -8.87     30.62 o 
  -4   1  17      219.81      198.62     41.30 o 
  -3   1  17       20.29       29.33     32.81 o 
  -2   1  17        4.20        0.79     62.30 o 
  -1   1  17       88.70      111.59     37.24 o 
   0   1  17       28.78       33.79     33.35 o 
   1   1  17      136.66      106.37     38.74 o 
   2   1  17      141.91      115.68     49.98 o 
   3   1  17       33.67       15.79     32.92 o 
   4   1  17      279.68      302.44     40.88 o 
   5   1  17       13.76       -4.62     37.38 o 
   6   1  17        1.43      -23.81     38.17 o 
   7   1  17        2.21       16.78     40.81 o 
   8   1  17       17.97       -0.90     41.88 o 
   9   1  17        0.01      -26.48     42.73 o 
  10   1  17        3.15      -62.98     52.01 o 
  11   1  17        5.00      -29.51     31.92 o 
 -21   2  17       48.03       74.74     25.83 o 
 -20   2  17      245.85      273.03     32.42 o 
 -19   2  17        7.00       35.40     21.89 o 
 -18   2  17       32.76       22.25     20.95 o 
 -17   2  17       55.00       62.86     21.54 o 
 -16   2  17       10.02       16.54     19.44 o 
 -15   2  17       99.93      105.13     22.56 o 
 -14   2  17      229.18      222.55     27.02 o 
 -13   2  17      304.87      343.46     30.88 o 
 -12   2  17      318.12      368.50     31.29 o 
 -11   2  17       90.03       67.64     19.60 o 
 -10   2  17       49.72       19.81     17.16 o 
  -9   2  17        1.46      -14.00     15.75 o 
  -8   2  17      117.38      143.05     22.52 o 
  -7   2  17       43.64       13.15     17.54 o 
  -6   2  17      133.96      174.90     33.32 o 
  -5   2  17      251.03      244.14     30.83 o 
  -4   2  17        0.00      -27.14     28.41 o 
  -3   2  17      241.72      240.26     49.98 o 
  -2   2  17      701.85      737.15     71.49 o 
  -1   2  17        0.14      -28.59     30.43 o 
   0   2  17      171.04       94.25     37.06 o 
   1   2  17       60.54       81.85     49.63 o 
   2   2  17       62.70       55.66     40.48 o 
   3   2  17       61.51       82.40     37.56 o 
   4   2  17        1.84      -40.99     33.46 o 
   5   2  17      124.66      107.39     44.22 o 
   6   2  17        7.11       10.35     39.67 o 
   7   2  17        0.74       -7.58     40.68 o 
   8   2  17        1.89       -8.69     42.77 o 
   9   2  17       10.20      124.46    128.12 o 
  10   2  17       12.31       -4.58     45.79 o 
 -20   3  17       46.36      108.68     55.25 o 
 -19   3  17       42.28       45.48     36.40 o 
 -18   3  17        1.06        9.15     26.52 o 
 -17   3  17      250.83      281.38     50.19 o 
 -16   3  17       86.58      114.10     23.23 o 
 -15   3  17       28.74       42.60     19.44 o 
 -14   3  17      226.46      281.58     28.66 o 
 -13   3  17        8.85       29.29     17.61 o 
 -12   3  17      131.12      110.00     21.28 o 
 -11   3  17      235.99      302.00     27.84 o 
 -10   3  17      218.29      187.26     22.95 o 
  -9   3  17      251.00      248.32     25.05 o 
  -8   3  17       25.35       34.62     17.03 o 
  -7   3  17      171.64      141.04     26.21 o 
  -6   3  17       15.56       19.53     16.64 o 
  -5   3  17      142.81      204.02     43.83 o 
  -4   3  17       12.35        4.12     29.17 o 
  -3   3  17      349.67      332.95     49.17 o 
  -2   3  17        0.70      -28.13     28.96 o 
  -1   3  17       96.79       96.42     37.35 o 
   0   3  17       24.71      -17.33     22.34 o 
   1   3  17        2.68      -18.11     22.23 o 
   2   3  17      153.02       96.65     28.78 o 
   3   3  17        0.14      -10.08     23.53 o 
   4   3  17        0.18      -52.33     30.85 o 
   5   3  17        6.91       -7.53     35.80 o 
   6   3  17        0.36      -32.03     37.33 o 
   7   3  17        5.08       -4.01     46.46 o 
   8   3  17        2.42       20.90     43.27 o 
   9   3  17       14.99       -1.17     70.39 o 
 -19   4  17       42.53      105.83     84.12 o 
 -18   4  17        0.78      -13.16     25.65 o 
 -17   4  17      139.55      172.16     32.63 o 
 -16   4  17        1.81       10.50     31.36 o 
 -15   4  17       26.50       58.86     27.58 o 
 -14   4  17        0.59      -17.86     23.74 o 
 -13   4  17       16.02        0.24     24.11 o 
 -12   4  17       13.45        5.71     23.59 o 
 -11   4  17        3.94      -21.21     22.05 o 
 -10   4  17       20.11        8.61     23.07 o 
  -9   4  17      148.21      143.38     28.78 o 
  -8   4  17       10.05       -4.85     22.12 o 
  -7   4  17      195.76      145.62     29.07 o 
  -6   4  17      166.17      218.60     33.51 o 
  -5   4  17        0.54      -19.07     21.93 o 
  -4   4  17        8.93       13.72     17.75 o 
  -3   4  17       30.88       13.50     30.75 o 
  -2   4  17      114.33       86.94     35.83 o 
  -1   4  17      198.90      217.25     43.64 o 
   0   4  17      330.10      423.00     55.42 o 
   1   4  17        8.20        1.13     36.60 o 
   2   4  17      103.71      183.10     44.20 o 
   3   4  17       64.99       75.24     39.17 o 
   4   4  17        1.84      -17.81     35.17 o 
   5   4  17       11.90      -21.82     47.87 o 
   6   4  17       14.05       80.25     54.20 o 
   7   4  17        2.02        2.11     56.31 o 
   8   4  17       22.67       41.53     61.95 o 
 -17   5  17       28.57       49.44     42.32 o 
 -16   5  17       11.47       32.40     32.93 o 
 -15   5  17       46.99       93.75     48.48 o 
 -14   5  17       13.77      -23.04     27.31 o 
 -13   5  17       19.75       61.92     30.78 o 
 -12   5  17       23.44       34.52     29.37 o 
 -11   5  17       42.22       44.47     29.02 o 
 -10   5  17       24.95       23.59     48.04 o 
  -9   5  17       19.93       68.22     25.11 o 
  -8   5  17        5.16        0.36     23.14 o 
  -7   5  17       40.50       16.20     24.04 o 
  -6   5  17        1.03       -6.43     22.57 o 
  -5   5  17       88.85      112.58     29.37 o 
  -4   5  17       16.89       34.66     25.44 o 
  -3   5  17      124.57      112.63     49.98 o 
  -2   5  17       70.88       85.18     47.87 o 
  -1   5  17        5.24      -77.43     38.72 o 
   0   5  17       47.98       61.95     47.87 o 
   1   5  17       53.21       40.83     47.16 o 
   2   5  17        4.79       29.57     47.87 o 
   3   5  17       25.41      -21.82     44.35 o 
   4   5  17        7.29       42.24     51.39 o 
   5   5  17        7.29        2.11     55.61 o 
   6   5  17       27.66      -11.97     55.61 o 
 -14   6  17        7.90       38.05     77.78 o 
 -13   6  17        4.84       35.29     31.44 o 
 -12   6  17        0.22       25.20     42.11 o 
 -11   6  17        3.54      -18.14     26.65 o 
 -10   6  17       12.46       40.38     28.53 o 
  -9   6  17        1.08       10.99     31.92 o 
  -8   6  17        7.53       37.01     31.10 o 
  -7   6  17        0.29      -10.30     25.98 o 
  -6   6  17       18.62       14.82     26.77 o 
  -5   6  17        2.62      -29.25     35.25 o 
  -4   6  17       52.61       63.07     34.14 o 
  -3   6  17        4.73       49.25     31.31 o 
  -2   6  17        1.83        3.52     38.72 o 
  -1   6  17        3.53       64.76     47.16 o 
   0   6  17        3.30      -48.57     41.53 o 
   1   6  17        5.20       38.72     45.05 o 
   2   6  17        3.78      -28.86     47.87 o 
   3   6  17        1.24        4.93     47.87 o 
   4   6  17       22.44      -37.31     46.46 o 
 -10   7  17      144.58      137.03     43.07 o 
  -9   7  17        0.44       43.72     70.39 o 
  -8   7  17        1.54      -10.95     29.23 o 
  -7   7  17       35.07       65.49     46.62 o 
  -6   7  17        0.09        6.25     29.05 o 
  -5   7  17        9.39      -38.29     65.44 o 
  -4   7  17       18.99       14.38     76.58 o 
  -3   7  17        2.43      -16.79     46.81 o 
  -2   7  17       29.88       37.58     34.67 o 
  -1   7  17        9.07       19.71     45.76 o 
 -20   0  18       23.75       14.58     35.48 o 
 -18   0  18      269.37      287.19     52.43 o 
 -16   0  18       13.75       24.35     31.76 o 
 -14   0  18      109.06      139.60     42.94 o 
 -12   0  18      777.84      816.81     73.96 o 
 -10   0  18      128.65      157.59     37.88 o 
  -8   0  18      673.80      731.74     77.43 o 
  -6   0  18      137.09      133.52     33.96 o 
  -4   0  18      188.47      171.06     59.83 o 
  -2   0  18      104.08       75.32     52.79 o 
   0   0  18      271.43      411.80     82.36 o 
   2   0  18      150.27      216.81     69.69 o 
   4   0  18      203.27      210.48     75.32 o 
   6   0  18      117.24       88.70     67.58 o 
   8   0  18        0.62      -56.31     54.91 o 
 -20   1  18      116.70      112.08     30.82 o 
 -19   1  18       56.07       94.99     28.29 o 
 -18   1  18      326.18      363.57     45.56 o 
 -17   1  18       94.86       72.88     25.45 o 
 -16   1  18       18.72       -1.28     20.62 o 
 -15   1  18      146.11       50.09     25.19 o 
 -14   1  18      196.76      284.55     36.60 o 
 -13   1  18        2.68       -4.78     19.14 o 
 -12   1  18      610.59      760.98     62.89 o 
 -11   1  18      250.81      257.02     30.39 o 
 -10   1  18      415.93      446.05     37.16 o 
  -9   1  18       35.91       52.74     21.17 o 
  -8   1  18      379.47      394.90     35.03 o 
  -7   1  18        4.24      -14.03     17.30 o 
  -6   1  18       10.25      -11.73     17.78 o 
  -5   1  18       33.24        1.79     30.75 o 
  -4   1  18      176.89      138.81     52.79 o 
  -3   1  18       62.98      100.75     37.82 o 
  -2   1  18       60.48       37.16     46.81 o 
  -1   1  18      105.33      165.04     42.88 o 
   0   1  18       10.15      -31.87     33.08 o 
   1   1  18        0.58       14.97     33.53 o 
   2   1  18       92.06       60.34     40.81 o 
   3   1  18        2.57       43.85     39.31 o 
   4   1  18      151.40      162.43     47.87 o 
   5   1  18        4.69       18.00     38.57 o 
   6   1  18       12.21      -39.25     36.74 o 
   7   1  18        3.38      -33.79     39.32 o 
   8   1  18        2.76       57.97     46.72 o 
   9   1  18       21.64       19.73     50.02 o 
 -20   2  18       14.00       40.76     26.97 o 
 -19   2  18        3.66      -10.02     21.94 o 
 -18   2  18        9.90       37.23     22.77 o 
 -17   2  18       24.14       62.89     22.10 o 
 -16   2  18        4.67        0.44     18.81 o 
 -15   2  18        3.80       26.58     19.89 o 
 -14   2  18       92.31      110.83     23.49 o 
 -13   2  18      158.14      156.06     25.12 o 
 -12   2  18        7.66      -10.69     21.48 o 
 -11   2  18      178.40      189.55     26.71 o 
 -10   2  18        8.72       34.83     18.93 o 
  -9   2  18       52.37       60.63     20.60 o 
  -8   2  18       15.68       10.30     18.04 o 
  -7   2  18        0.00      -19.19     16.89 o 
  -6   2  18      137.82      164.71     25.02 o 
  -5   2  18       17.94       -2.88     19.43 o 
  -4   2  18      106.34       76.67     35.55 o 
  -3   2  18        0.70       -6.72     31.32 o 
  -2   2  18       12.56       27.58     33.84 o 
  -1   2  18        5.41        5.12     32.60 o 
   0   2  18      123.68       48.25     36.58 o 
   1   2  18        4.47      -20.10     31.04 o 
   2   2  18       59.15       71.92     39.96 o 
   3   2  18       43.28       49.93     82.71 o 
   4   2  18        3.95      -40.30     61.24 o 
   5   2  18       32.05       45.21     40.24 o 
   6   2  18        9.01       40.51     40.81 o 
   7   2  18       10.63       99.31     49.25 o 
   8   2  18        0.26       -5.63     43.30 o 
   9   2  18        0.27       13.64     56.67 o 
 -19   3  18       53.83       63.54     30.80 o 
 -18   3  18        9.43       12.85     27.37 o 
 -17   3  18       17.20       15.77     33.22 o 
 -16   3  18       31.47       69.75     28.68 o 
 -15   3  18        4.02      -15.99     24.45 o 
 -14   3  18       22.93       47.51     21.29 o 
 -13   3  18       98.03      119.21     22.22 o 
 -12   3  18       18.62       23.77     21.24 o 
 -11   3  18      196.52      253.93     26.05 o 
 -10   3  18       40.52       63.16     18.57 o 
  -9   3  18      219.15      262.77     38.38 o 
  -8   3  18       30.96       28.44     20.83 o 
  -7   3  18       15.58       25.52     30.38 o 
  -6   3  18       47.62       65.04     24.59 o 
  -5   3  18      110.52      146.82     26.56 o 
  -4   3  18        0.08      -16.67     30.81 o 
  -3   3  18       48.40       43.68     35.33 o 
  -2   3  18        5.76      -13.11     53.85 o 
  -1   3  18       34.77       11.84     34.25 o 
   0   3  18        6.49      -65.32     34.98 o 
   1   3  18       12.33        4.67     36.06 o 
   2   3  18       67.28       42.15     40.83 o 
   3   3  18       19.24       58.30     39.78 o 
   4   3  18        5.13      -22.35     36.47 o 
   5   3  18        0.38       47.71     38.67 o 
   6   3  18        9.70       39.08     41.95 o 
   7   3  18        0.78       53.89     42.95 o 
   8   3  18        2.31       12.92     42.89 o 
 -18   4  18        0.26       -4.04     34.06 o 
 -17   4  18       24.61       14.21     27.65 o 
 -16   4  18       75.76       75.80     29.66 o 
 -15   4  18       34.32        4.34     26.26 o 
 -14   4  18      217.47      237.08     35.36 o 
 -13   4  18        0.16       67.09     27.35 o 
 -12   4  18      157.31      201.28     32.97 o 
 -11   4  18       10.58       36.18     37.31 o 
 -10   4  18       32.93        5.22     24.43 o 
  -9   4  18      116.90      101.05     28.02 o 
  -8   4  18       46.04       21.90     32.11 o 
  -7   4  18      138.54      147.29     31.56 o 
  -6   4  18        4.75       -9.24     25.03 o 
  -5   4  18       50.56        8.76     27.95 o 
  -4   4  18        6.76       -2.17     31.53 o 
  -3   4  18       16.84      -30.15     30.37 o 
  -2   4  18        2.75        4.03     33.60 o 
  -1   4  18      171.17      160.10     41.45 o 
   0   4  18       27.15       79.00     37.58 o 
   1   4  18      135.95      156.32     43.55 o 
   2   4  18       26.87       41.53     57.72 o 
   3   4  18       75.46      135.71     44.79 o 
   4   4  18       12.16      -55.61     49.98 o 
   5   4  18        2.07       57.72     59.83 o 
   6   4  18        0.96      -21.82     53.50 o 
   7   4  18       11.50       54.91     62.65 o 
 -16   5  18       27.76       20.75     51.04 o 
 -15   5  18       49.96       56.69     40.24 o 
 -14   5  18       47.82       36.45     48.91 o 
 -13   5  18       34.13       34.64     45.10 o 
 -12   5  18        0.10      -19.06     27.96 o 
 -11   5  18       45.20       41.04     31.32 o 
 -10   5  18        0.24        5.66     28.99 o 
  -9   5  18       24.48      -15.50     27.98 o 
  -8   5  18        3.24      -18.87     27.85 o 
  -7   5  18        6.41      -29.52     27.58 o 
  -6   5  18       43.75       14.63     31.81 o 
  -5   5  18       35.82       29.08     32.46 o 
  -4   5  18       20.28       -1.46     45.05 o 
  -3   5  18      120.91      180.91     57.02 o 
  -2   5  18        4.62      111.22     51.39 o 
  -1   5  18       49.15       21.82     47.16 o 
   0   5  18       48.39       30.97     49.98 o 
   1   5  18        2.48       43.64     47.87 o 
   2   5  18       46.16       47.16     51.39 o 
   3   5  18        3.22       12.67     49.98 o 
   4   5  18        1.62      -22.53     53.50 o 
   5   5  18       28.21       89.40     64.06 o 
 -13   6  18       74.76       94.52     66.17 o 
 -12   6  18        7.35       20.11     39.37 o 
 -11   6  18        3.57      -11.77     30.77 o 
 -10   6  18       33.52       38.67     39.48 o 
  -9   6  18       24.63       21.72     31.53 o 
  -8   6  18       33.12       48.85     43.24 o 
  -7   6  18       31.32       -7.90     29.39 o 
  -6   6  18       10.40      -15.75     28.57 o 
  -5   6  18        0.44        1.28     31.29 o 
  -4   6  18        9.85        7.53     31.75 o 
  -3   6  18       10.28       37.28     33.57 o 
  -2   6  18        3.20      -18.30     42.24 o 
  -1   6  18       37.33       76.73     50.68 o 
   0   6  18        0.25       20.41     46.46 o 
   1   6  18       40.53       87.99     52.79 o 
   2   6  18       12.43      -33.79     49.28 o 
 -19   0  19       54.89      162.16     45.20 o 
 -17   0  19      338.02      422.80     58.91 o 
 -15   0  19      287.91      376.31     53.25 o 
 -13   0  19      195.43      280.28     54.20 o 
 -11   0  19      331.04      470.26     56.60 o 
  -9   0  19      357.98      413.06     53.57 o 
  -7   0  19      424.42      419.02     52.43 o 
  -5   0  19      283.05      287.91     71.80 o 
  -3   0  19        8.48      -30.97     43.64 o 
  -1   0  19        5.21       27.45     49.28 o 
   1   0  19       43.41        7.04     52.79 o 
   3   0  19        0.37      -43.64     49.98 o 
   5   0  19       16.42      -12.67     54.91 o 
   7   0  19       41.49      -21.12     64.06 o 
 -20   1  19        2.70       30.16     27.22 o 
 -19   1  19       10.76       14.99     25.62 o 
 -18   1  19       13.12       35.01     25.88 o 
 -17   1  19        0.69       -1.87     25.13 o 
 -16   1  19        0.07      -15.63     22.52 o 
 -15   1  19        3.39       20.37     22.36 o 
 -14   1  19       23.55       -0.46     20.88 o 
 -13   1  19       19.13       13.17     20.69 o 
 -12   1  19      145.26      193.82     45.08 o 
 -11   1  19       65.59       47.61     21.59 o 
 -10   1  19      191.85      262.38     35.71 o 
  -9   1  19       30.47       19.68     19.92 o 
  -8   1  19      104.69       93.20     24.12 o 
  -7   1  19        0.98        2.10     18.95 o 
  -6   1  19        0.04      -10.61     23.17 o 
  -5   1  19        6.48      -20.78     30.87 o 
  -4   1  19        6.80      -21.38     33.08 o 
  -3   1  19      119.63       88.15     38.04 o 
  -2   1  19       30.61       58.28     36.17 o 
  -1   1  19       71.65       68.99     54.20 o 
   0   1  19        0.38      -11.00     34.03 o 
   1   1  19       17.24       28.04     38.52 o 
   2   1  19       23.70       15.91     67.58 o 
   3   1  19       41.36       67.64     45.76 o 
   4   1  19       65.10      -29.77     72.15 o 
   5   1  19       72.74       47.59     43.50 o 
   6   1  19        8.64        9.35     43.04 o 
   7   1  19       25.52       37.15     60.89 o 
   8   1  19        5.23       -2.93     45.38 o 
 -19   2  19        0.02       27.98     29.43 o 
 -18   2  19       65.40       82.87     26.31 o 
 -17   2  19       84.67       78.04     24.58 o 
 -16   2  19       31.04       18.29     28.37 o 
 -15   2  19        2.76      -11.40     19.88 o 
 -14   2  19        5.67       -7.48     19.89 o 
 -13   2  19       33.20        4.63     22.40 o 
 -12   2  19        0.94      -35.81     17.91 o 
 -11   2  19       36.75       28.96     20.90 o 
 -10   2  19      137.87      148.62     26.06 o 
  -9   2  19       70.75       89.22     22.97 o 
  -8   2  19      244.67      293.09     30.97 o 
  -7   2  19      175.53      208.48     38.30 o 
  -6   2  19        3.94        9.36     22.56 o 
  -5   2  19        0.60      -31.71     20.58 o 
  -4   2  19      102.25      105.93     75.32 o 
  -3   2  19       62.05       92.01     61.95 o 
  -2   2  19       65.88       47.18     37.08 o 
  -1   2  19       73.42       79.07     38.79 o 
   0   2  19        7.59       12.77     54.20 o 
   1   2  19        6.08      -32.73     35.34 o 
   2   2  19        3.73        4.90     39.07 o 
   3   2  19       25.32      -19.05     36.52 o 
   4   2  19        2.56      -21.04     36.33 o 
   5   2  19        4.54      -22.53     39.82 o 
   6   2  19        0.02      -33.08     42.31 o 
   7   2  19       32.72       42.98     59.13 o 
 -18   3  19        2.80       16.16     28.89 o 
 -17   3  19        0.07       12.92     27.04 o 
 -16   3  19        2.26      -18.34     26.35 o 
 -15   3  19        4.11       -0.84     25.98 o 
 -14   3  19       36.01       24.90     27.91 o 
 -13   3  19      132.99      216.27     40.54 o 
 -12   3  19       21.94       14.25     25.93 o 
 -11   3  19      149.50      149.61     26.50 o 
 -10   3  19       27.83       41.52     19.09 o 
  -9   3  19        0.54        0.51     17.29 o 
  -8   3  19      144.88      169.76     33.63 o 
  -7   3  19       12.02       24.56     19.04 o 
  -6   3  19       80.97       79.36     22.02 o 
  -5   3  19       71.13       57.54     23.36 o 
  -4   3  19       43.52        3.82     32.34 o 
  -3   3  19        0.44        1.48     33.57 o 
  -2   3  19       28.01       77.48     38.72 o 
  -1   3  19        3.64       33.31     37.03 o 
   0   3  19        3.87       32.36     38.72 o 
   1   3  19       29.15       47.00     39.18 o 
   2   3  19       34.08        9.03     36.52 o 
   3   3  19       12.10       17.60     38.33 o 
   4   3  19        0.59       43.28     47.16 o 
   5   3  19        0.00       -7.83     39.78 o 
   6   3  19       12.93       40.48     44.80 o 
 -17   4  19       10.07       41.42     36.17 o 
 -16   4  19        0.02      -26.09     26.75 o 
 -15   4  19        6.65       -6.32     28.01 o 
 -14   4  19       11.55      -10.82     25.99 o 
 -13   4  19        7.92      -32.18     27.53 o 
 -12   4  19        6.24       12.29     26.20 o 
 -11   4  19       77.19      104.39     35.46 o 
 -10   4  19       68.14       80.01     29.57 o 
  -9   4  19        4.52       25.93     38.20 o 
  -8   4  19      241.90      258.53     38.56 o 
  -7   4  19       11.08       19.36     26.86 o 
  -6   4  19      197.07      225.16     37.55 o 
  -5   4  19        2.05      -36.61     25.16 o 
  -4   4  19        1.95      -17.88     34.03 o 
  -3   4  19       10.47       23.97     36.08 o 
  -2   4  19       82.67      152.97     65.47 o 
  -1   4  19        0.94       -6.76     36.74 o 
   0   4  19       69.33       86.63     41.28 o 
   1   4  19       15.71       -8.07     38.48 o 
   2   4  19       19.43       89.83     41.54 o 
   3   4  19       12.86       40.83     55.61 o 
   4   4  19        1.40      -14.08     50.68 o 
   5   4  19        5.06       14.78     58.43 o 
 -15   5  19        0.12        5.44     60.19 o 
 -14   5  19       30.40       50.44     34.94 o 
 -13   5  19       56.06       21.38     42.37 o 
 -12   5  19       47.18       58.65     33.46 o 
 -11   5  19      154.64      156.51     38.93 o 
 -10   5  19       39.41       37.11     34.96 o 
  -9   5  19        1.54      -28.26     30.55 o 
  -8   5  19       15.78      -37.14     59.03 o 
  -7   5  19       27.88       57.08     34.07 o 
  -6   5  19       18.73       50.04     45.76 o 
  -5   5  19       32.59       -7.67     31.35 o 
  -4   5  19       42.59       87.45     37.17 o 
  -3   5  19       10.17      -71.80     43.64 o 
  -2   5  19        0.64      -58.43     43.64 o 
  -1   5  19        3.81       24.64     49.98 o 
   0   5  19        7.71        5.63     48.57 o 
   1   5  19        1.50      -19.01     47.16 o 
   2   5  19        4.93       33.08     55.61 o 
   3   5  19        1.65       -8.45     52.79 o 
 -11   6  19        5.48       -9.16     44.70 o 
 -10   6  19        3.47       29.45    112.98 o 
  -9   6  19        9.64       22.51     39.10 o 
  -8   6  19        0.35       -6.57     48.84 o 
  -7   6  19        5.83      -37.01     84.71 o 
  -6   6  19       12.86       10.68     33.17 o 
  -5   6  19        2.13      -47.40     30.54 o 
  -4   6  19        1.95       -8.93     34.03 o 
  -3   6  19       18.03       50.78     61.59 o 
  -2   6  19       23.49       42.94     53.50 o 
  -1   6  19        2.42      -46.46     46.46 o 
 -18   0  20       28.59       54.24     36.87 o 
 -16   0  20       28.46       30.20     35.51 o 
 -14   0  20       95.43      122.94     39.87 o 
 -12   0  20       11.89       42.38     33.12 o 
 -10   0  20        6.43       -8.82     27.69 o 
  -8   0  20       84.13       98.02     46.81 o 
  -6   0  20        0.12       12.40     29.26 o 
  -4   0  20        2.10      -22.53     47.87 o 
  -2   0  20       13.82      -32.38     46.46 o 
   0   0  20       30.72       -8.45     51.39 o 
   2   0  20        5.44      -28.16     52.79 o 
   4   0  20        8.03       57.72     64.76 o 
   6   0  20        3.18      -23.23     59.83 o 
 -19   1  20       27.34       78.84     28.20 o 
 -18   1  20       24.74       53.85     27.83 o 
 -17   1  20        0.06       15.12     24.59 o 
 -16   1  20       16.59       20.71     23.83 o 
 -15   1  20       57.86       40.58     24.73 o 
 -14   1  20      110.96      185.73     29.74 o 
 -13   1  20       93.48      155.04     29.22 o 
 -12   1  20       14.61       24.74     22.23 o 
 -11   1  20        0.77       15.33     21.16 o 
 -10   1  20        2.48        2.67     20.44 o 
  -9   1  20       28.31       40.86     22.41 o 
  -8   1  20        1.17      -23.28     19.30 o 
  -7   1  20       71.68       50.35     22.59 o 
  -6   1  20       30.85       36.30     25.20 o 
  -5   1  20       26.23       31.08     35.83 o 
  -4   1  20      142.99       99.04     40.51 o 
  -3   1  20        4.91       10.48     35.83 o 
  -2   1  20        4.37        6.35     35.83 o 
  -1   1  20        0.16        2.23     37.02 o 
   0   1  20       36.16        1.07     36.82 o 
   1   1  20       35.81       31.19     40.55 o 
   2   1  20       29.77       10.86     41.88 o 
   3   1  20       27.16       13.73     44.17 o 
   4   1  20        8.51      -47.10     38.32 o 
   5   1  20        0.39       17.55     42.73 o 
   6   1  20        2.82       25.14     45.94 o 
 -18   2  20       21.20       12.66     32.35 o 
 -17   2  20        5.57      -41.03     43.89 o 
 -16   2  20        0.01      -13.99     31.72 o 
 -15   2  20        1.25      -16.60     21.54 o 
 -14   2  20       14.58       30.92     22.88 o 
 -13   2  20       83.19      114.57     25.44 o 
 -12   2  20        7.06       40.40     22.55 o 
 -11   2  20       55.10       38.63     22.09 o 
 -10   2  20      130.45      151.89     26.46 o 
  -9   2  20        4.11       13.12     20.18 o 
  -8   2  20       98.61      103.72     24.20 o 
  -7   2  20       35.31       54.75     22.49 o 
  -6   2  20        2.96      -13.97     19.30 o 
  -5   2  20        7.23        4.06     24.26 o 
  -4   2  20       11.36       44.71     37.29 o 
  -3   2  20       64.22       43.29     37.66 o 
  -2   2  20        4.33       39.39     47.16 o 
  -1   2  20        0.61       14.20     44.70 o 
   0   2  20       52.28       67.91     44.79 o 
   1   2  20       77.78       51.74     51.74 o 
   2   2  20       14.88      -19.01     37.83 o 
   3   2  20        7.57       -3.01     38.86 o 
   4   2  20       23.57       23.48     43.38 o 
   5   2  20        7.42       18.73     44.30 o 
   6   2  20        0.42      -47.24     43.05 o 
 -17   3  20        4.86      -28.66     33.57 o 
 -16   3  20       95.01       87.15     32.14 o 
 -15   3  20       95.23       50.90     46.98 o 
 -14   3  20       38.90       12.86     39.27 o 
 -13   3  20       49.07      -18.02     39.22 o 
 -12   3  20        1.07       43.62     30.38 o 
 -11   3  20        3.83       10.21     28.35 o 
 -10   3  20        8.78       24.66     28.62 o 
  -9   3  20       75.37      130.10     34.16 o 
  -8   3  20        0.01        5.02     27.26 o 
  -7   3  20       69.64       67.88     25.21 o 
  -6   3  20       21.26       73.65     27.64 o 
  -5   3  20       52.71      110.15     31.94 o 
  -4   3  20       20.48       48.96     37.74 o 
  -3   3  20        2.51       -0.81     34.96 o 
  -2   3  20       30.96        6.34     39.09 o 
  -1   3  20      134.28      182.69     48.88 o 
   0   3  20        1.47       45.70     46.81 o 
   1   3  20        1.74      -17.98     37.28 o 
   2   3  20        0.92        3.90     52.44 o 
   3   3  20        0.25       18.03     42.95 o 
   4   3  20        9.36      -13.40     42.01 o 
   5   3  20        1.90      -45.32     39.51 o 
 -16   4  20       48.40       81.19     37.18 o 
 -15   4  20        3.47      -52.34     26.17 o 
 -14   4  20        0.02       -6.97     33.51 o 
 -13   4  20        0.94      -15.75     34.11 o 
 -12   4  20       42.53       27.68     61.50 o 
 -11   4  20        1.43      -40.87     33.02 o 
 -10   4  20      162.72      183.91     37.99 o 
  -9   4  20       36.61       39.59     30.27 o 
  -8   4  20       13.18       61.56     30.72 o 
  -7   4  20        3.07        0.14     27.72 o 
  -6   4  20       33.78       45.17     34.87 o 
  -5   4  20        3.02       16.12     29.30 o 
  -4   4  20       13.94       35.20     39.82 o 
  -3   4  20        0.01      -43.06     36.96 o 
  -2   4  20       10.82       26.53     38.88 o 
  -1   4  20       25.09       86.14     42.38 o 
   0   4  20        5.10       51.13     41.06 o 
   1   4  20        6.82       13.37     38.82 o 
   2   4  20        0.02      -23.23     51.39 o 
   3   4  20        2.00       -4.93     57.02 o 
 -13   5  20        2.13      -45.98     38.28 o 
 -12   5  20        1.16       -6.00     33.01 o 
 -11   5  20        3.05       -0.64     35.33 o 
 -10   5  20        1.59      -38.29     56.31 o 
  -9   5  20        0.01      -53.78     46.19 o 
  -8   5  20       11.84       37.28     35.69 o 
  -7   5  20       14.90       50.51     49.98 o 
  -6   5  20        2.25       21.27     35.38 o 
  -5   5  20       11.10       10.76     34.59 o 
  -4   5  20        0.07       37.31     35.84 o 
  -3   5  20        1.62       -9.86     48.57 o 
  -2   5  20        0.53       -9.86     50.68 o 
  -1   5  20        0.01       38.01     54.91 o 
   0   5  20        2.49       71.80     54.91 o 
 -17   0  21       63.38      112.55     43.38 o 
 -15   0  21       23.73       33.44     36.70 o 
 -13   0  21       76.82      103.02     39.96 o 
 -11   0  21      276.85      263.47     48.17 o 
  -9   0  21        1.22       -7.46     30.25 o 
  -7   0  21       89.47      132.24     38.06 o 
  -5   0  21      133.42      184.43     68.28 o 
  -3   0  21       74.92       92.92     60.54 o 
  -1   0  21        9.46       16.89     54.20 o 
   1   0  21       23.69      -92.92     49.98 o 
   3   0  21       26.78        7.04     59.13 o 
   5   0  21        6.37       -4.22     68.99 o 
 -18   1  21       45.72       96.79     30.56 o 
 -17   1  21       40.13       41.54     27.25 o 
 -16   1  21       13.10       19.57     26.05 o 
 -15   1  21        1.80       10.47     23.51 o 
 -14   1  21        4.43       22.03     26.21 o 
 -13   1  21        0.10       12.02     22.91 o 
 -12   1  21       10.88       21.90     22.74 o 
 -11   1  21       12.91       22.09     22.79 o 
 -10   1  21        0.69        9.13     21.59 o 
  -9   1  21        1.04       -5.19     20.98 o 
  -8   1  21        0.68       24.16     22.29 o 
  -7   1  21       15.80        1.14     21.11 o 
  -6   1  21        2.38       -5.79     20.64 o 
  -5   1  21        8.04       40.60     37.96 o 
  -4   1  21       22.95       33.03     37.82 o 
  -3   1  21        5.59       22.07     37.67 o 
  -2   1  21       21.76      -49.55     39.07 o 
  -1   1  21        0.85       43.02     38.57 o 
   0   1  21        5.30      -35.30     36.28 o 
   1   1  21        9.32       -1.90     39.81 o 
   2   1  21       10.69      -18.80     41.95 o 
   3   1  21       17.49      -11.44     42.17 o 
   4   1  21       11.37      -14.59     44.55 o 
   5   1  21        5.17       10.01     46.28 o 
 -17   2  21       31.49       31.49     33.23 o 
 -16   2  21       40.34       62.72     35.88 o 
 -15   2  21       10.39       29.11     30.79 o 
 -14   2  21        9.92       10.07     29.70 o 
 -13   2  21       45.21       71.28     25.18 o 
 -12   2  21       36.01       87.15     29.97 o 
 -11   2  21       62.45      126.84     26.96 o 
 -10   2  21       34.00       85.88     24.15 o 
  -9   2  21       52.57       45.95     23.55 o 
  -8   2  21        0.92      -30.05     19.85 o 
  -7   2  21        1.61        5.35     21.10 o 
  -6   2  21        7.14       -0.49     20.55 o 
  -5   2  21       42.68       45.84     27.41 o 
  -4   2  21       26.84       81.55     53.85 o 
  -3   2  21       18.08       25.56     37.56 o 
  -2   2  21        2.39        7.03     48.57 o 
  -1   2  21       15.01       18.93     40.73 o 
   0   2  21        0.74       36.69     42.25 o 
   1   2  21        1.82       19.20     40.51 o 
   2   2  21        6.07       -8.96     39.37 o 
   3   2  21       15.38       17.52     45.76 o 
   4   2  21        3.09       -9.04     43.27 o 
 -16   3  21        7.76      -37.08     44.74 o 
 -15   3  21        5.10      -81.88     51.31 o 
 -14   3  21       17.46       -4.00     30.35 o 
 -13   3  21       63.88       47.73     33.26 o 
 -12   3  21       50.18       37.42     32.69 o 
 -11   3  21       16.10      -14.47     28.71 o 
 -10   3  21       21.29       30.56     32.26 o 
  -9   3  21       25.52       62.94     32.50 o 
  -8   3  21        7.59       16.72     29.72 o 
  -7   3  21       18.38      -18.12     28.70 o 
  -6   3  21        1.90      -13.58     28.62 o 
  -5   3  21        0.02      -36.60     35.34 o 
  -4   3  21        0.63       14.16     37.46 o 
  -3   3  21        2.72       -9.56     38.24 o 
  -2   3  21        8.33       51.45     42.01 o 
  -1   3  21        0.82       21.88     38.48 o 
   0   3  21        0.04        7.51     39.74 o 
   1   3  21        0.14       53.14     40.59 o 
   2   3  21       12.79       -6.23     41.17 o 
   3   3  21        3.30        8.65     41.04 o 
 -14   4  21        2.16      -11.39     29.55 o 
 -13   4  21       30.07       15.13     72.75 o 
 -12   4  21       55.57       41.29     41.02 o 
 -11   4  21        0.73        2.06     30.67 o 
 -10   4  21       82.46      109.84     34.93 o 
  -9   4  21       59.92       47.26     33.12 o 
  -8   4  21        0.45       -8.35     30.41 o 
  -7   4  21       43.24       26.24     31.68 o 
  -6   4  21        8.49       -3.33     28.99 o 
  -5   4  21       39.79       43.63     31.68 o 
  -4   4  21       57.18       98.76     45.22 o 
  -3   4  21        3.65      -13.41     73.21 o 
  -2   4  21       27.95       45.80     40.31 o 
  -1   4  21        7.88      -17.49     37.67 o 
   0   4  21        3.38       59.13     59.13 o 
   1   4  21        0.52       59.13     60.54 o 
 -10   5  21       12.49       49.28     52.09 o 
  -9   5  21       39.70      105.59     55.61 o 
  -8   5  21       55.59       85.65     78.84 o 
  -7   5  21       28.63       29.34     37.58 o 
  -6   5  21       22.97       41.76     38.96 o 
  -5   5  21        0.03       18.74     38.06 o 
  -4   5  21        0.86       14.08     56.31 o 
  -3   5  21        1.44       -2.11     52.79 o 
 -16   0  22       71.05      146.20     46.65 o 
 -14   0  22       28.52      -20.63     33.25 o 
 -12   0  22        0.13        4.01     62.65 o 
 -10   0  22       34.24       50.25     35.69 o 
  -8   0  22       12.93       29.95     34.08 o 
  -6   0  22       13.71       33.13     35.54 o 
  -4   0  22        3.95      -15.49     50.68 o 
  -2   0  22        8.26       61.95     62.65 o 
   0   0  22       20.98      -47.87     54.20 o 
   2   0  22        0.04        0.00     61.24 o 
 -16   1  22       70.32       78.74     29.77 o 
 -15   1  22       49.73      123.81     30.50 o 
 -14   1  22       18.77       50.08     26.84 o 
 -13   1  22        2.05       11.71     23.66 o 
 -12   1  22        0.06        4.47     31.09 o 
 -11   1  22       28.47        9.19     27.42 o 
 -10   1  22       45.61       65.51     25.33 o 
  -9   1  22        8.64       13.29     22.93 o 
  -8   1  22       51.49       71.37     26.29 o 
  -7   1  22        0.58      -17.07     21.51 o 
  -6   1  22       12.55       -1.80     22.25 o 
  -5   1  22        0.72       25.40     26.77 o 
  -4   1  22        7.78       16.73     37.24 o 
  -3   1  22        4.47       -8.68     37.82 o 
  -2   1  22       82.00      124.35     50.01 o 
  -1   1  22       32.00        5.45     39.57 o 
   0   1  22       33.91       17.64     42.24 o 
   1   1  22       11.30       -3.61     43.17 o 
   2   1  22        0.24      -21.75     41.51 o 
   3   1  22       16.80      -54.87     42.23 o 
 -16   2  22       11.30        3.17     31.97 o 
 -15   2  22       33.10       65.56     35.57 o 
 -14   2  22        2.37      -10.03     32.19 o 
 -13   2  22        4.67      -40.34     27.43 o 
 -12   2  22       34.96       31.60     31.41 o 
 -11   2  22       32.53       36.92     31.51 o 
 -10   2  22       52.97       93.39     36.11 o 
  -9   2  22       14.94        8.74     23.07 o 
  -8   2  22        1.03        9.81     29.66 o 
  -7   2  22        0.02       -7.59     22.02 o 
  -6   2  22       27.62       14.26     28.96 o 
  -5   2  22       82.78       79.13     29.76 o 
  -4   2  22        9.62       70.51     40.38 o 
  -3   2  22        9.01      -17.04     65.47 o 
  -2   2  22        9.93       88.37     44.22 o 
  -1   2  22        4.96       42.55     44.20 o 
   0   2  22        0.39      -16.47     39.01 o 
   1   2  22       23.34        7.98     45.94 o 
   2   2  22       13.96      -26.77     41.28 o 
 -14   3  22        3.31       29.31     34.19 o 
 -13   3  22        1.94      -15.53     30.86 o 
 -12   3  22       30.12       53.59     34.67 o 
 -11   3  22        0.54        1.52     39.68 o 
 -10   3  22        5.29       -6.35     30.80 o 
  -9   3  22       47.90       99.16     36.13 o 
  -8   3  22       48.35       28.47     32.31 o 
  -7   3  22       15.08       14.51     31.82 o 
  -6   3  22        0.64      -14.34     30.20 o 
  -5   3  22        1.52      -22.32     28.90 o 
  -4   3  22        8.86      -15.60     38.67 o 
  -3   3  22       58.18      100.80     53.50 o 
  -2   3  22        1.27      -25.62     49.98 o 
  -1   3  22       37.48       39.83     43.30 o 
   0   3  22        4.75       12.17     57.02 o 
   1   3  22        0.14      -10.97     42.29 o 
 -11   4  22        8.79       11.84     32.45 o 
 -10   4  22       15.46      -53.69     29.29 o 
  -9   4  22        0.64        7.43     31.96 o 
  -8   4  22        0.01       10.97     31.82 o 
  -7   4  22        3.50      -34.45     29.75 o 
  -6   4  22       38.49       15.57     32.75 o 
  -5   4  22        9.59       11.58     32.76 o 
  -4   4  22        3.74      -32.01     37.55 o 
  -3   4  22        0.54       -5.64     40.88 o 
  -2   4  22       32.58       73.91     64.06 o 
 -15   0  23        5.74       -9.42     38.04 o 
 -13   0  23      119.83      142.48     44.13 o 
 -11   0  23       10.14       -5.57     34.97 o 
  -9   0  23       10.12       55.22     36.86 o 
  -7   0  23       66.57       71.58     38.48 o 
  -5   0  23        0.71       38.72     58.43 o 
  -3   0  23        0.03       -4.22     54.20 o 
  -1   0  23       30.31       22.53     62.65 o 
   1   0  23       68.12      261.86     85.88 o 
 -15   1  23       28.02       63.39     42.29 o 
 -14   1  23       33.78       54.25     27.18 o 
 -13   1  23       24.51       31.77     27.30 o 
 -12   1  23        0.40       -4.27     24.75 o 
 -11   1  23       10.58        7.54     24.60 o 
 -10   1  23        4.34       15.68     25.32 o 
  -9   1  23        1.32       19.52     24.12 o 
  -8   1  23        2.83       11.36     24.32 o 
  -7   1  23        0.18       -0.22     23.37 o 
  -6   1  23       15.25        5.39     25.14 o 
  -5   1  23        1.22      -28.16     26.93 o 
  -4   1  23       11.90       10.98     40.24 o 
  -3   1  23        0.17       68.53     44.22 o 
  -2   1  23        0.01        4.36     41.38 o 
  -1   1  23        0.53       72.13     45.22 o 
   0   1  23        0.08       17.51     44.08 o 
 -14   2  23       41.40       63.96     36.00 o 
 -13   2  23       53.97       80.96     36.17 o 
 -12   2  23       16.11       35.68     50.55 o 
 -11   2  23       33.26       31.46     33.52 o 
 -10   2  23        0.95       32.05     31.95 o 
  -9   2  23        0.20       19.13     31.14 o 
  -8   2  23       15.01       20.84     30.31 o 
  -7   2  23        0.55      -13.78     29.47 o 
  -6   2  23        6.46       -4.94     29.97 o 
  -5   2  23        7.24        9.86     49.98 o 
  -4   2  23        2.76       28.50     42.11 o 
  -3   2  23        6.23       32.46     51.74 o 
  -2   2  23        9.91      -20.55     41.59 o 
  -1   2  23       11.88       43.08     43.50 o 
 -11   3  23        1.58      -17.52     32.01 o 
 -10   3  23        1.13       31.50     33.71 o 
  -9   3  23        9.34      -32.30     32.64 o 
  -8   3  23        2.71       -2.76     32.60 o 
  -7   3  23        4.04      -27.76     31.26 o 
  -6   3  23        0.45      -19.35     32.05 o 
  -5   3  23       30.78       53.29     34.61 o 
  -4   3  23        0.31      -49.82     39.67 o 
  -3   3  23       12.52       -4.17     43.30 o 
 -12   0  24       19.59       11.29     45.05 o 
 -10   0  24       30.71       88.88     54.20 o 
  -8   0  24        3.19       -4.40     39.07 o 
  -6   0  24        0.08       23.99     36.65 o 
  -4   0  24        0.00      -61.24     54.20 o 
 -12   1  24       28.80        1.24     32.83 o 
 -11   1  24        0.16       35.64     33.87 o 
 -10   1  24       60.30       68.98     28.72 o 
  -9   1  24        0.39       11.19     26.79 o 
  -8   1  24        2.81       -7.30     25.23 o 
  -7   1  24        1.09      -15.77     24.15 o 
  -6   1  24       24.89        4.40     26.55 o 
  -5   1  24        0.58      -12.34     25.27 o 
  -4   1  24       19.75       67.87     95.38 o 
  -3   1  24       13.63       19.10     44.55 o 
 -10   2  24        3.20       -5.61     31.51 o 
  -9   2  24        0.05       18.76     32.79 o 
  -8   2  24        2.00       15.40     42.12 o 
  -7   2  24       10.62      -30.87     31.72 o 
  -6   2  24        0.54      -35.70     31.40 o 
  -5   2  24        0.27      -48.14     29.40 o 
                                                 
